# Supplementary material for: Genome-wide survey and comprehensive expression profiling of Aux/IAA gene family in chickpea and soybean
Source: Front Plant Sci. 2015 Oct 27;6:918. doi: 10.3389/fpls.2015.00918 (PMC4621760; doi:10.3389/fpls.2015.00918)
Supplement: Supplementary file 1 [file Data_Sheet_1.ZIP]

Archive with 5 entries (4 files):
- Data/
- Data/162368_Jain_Table_1.PDF
- Data/162368_Jain_Table_2.XLSX
- Data/162368_Jain_Table_7.XLSX
- Data/162368_Jain_Table_8.XLSX
