# Supplementary material for: Genome-wide survey and comprehensive expression profiling of Aux/IAA gene family in chickpea and soybean
Source: Front Plant Sci. 2015 Oct 27;6:918. doi: 10.3389/fpls.2015.00918 (PMC4621760; doi:10.3389/fpls.2015.00918)
Supplement: Supplementary file 1 [file Data_Sheet_1.ZIP › Data/162368_Jain_Table_2.XLSX]

## Sheet: Sheet1
Table S2 List of Aux/IAA genes identified in chickpea and soybean and their sequence characteristics.
							mRNA length	Protein			Protein seq	CDS seq	Genomic seq	Promoter seq
Gene name	Gene identifier(Kabuli v1.0)	Gene identifier (Desi v2.0)	Chromosome	Strand	Start	Stop	(bp)	Length (aa)	pI	Mol. Wt. (kDa)
Chickpea
CaIAA1	Ca_02782	Ca_00226.1	1	+	10066267	10068948	762	253	9.63	28.0967	MMDERSRNERESSEERKLELKLGPPSSEDWFYTNKLKNESLLSLGNNYFSTNNIVLPSSSSSFLNFTSNQPMKGKDSLSSQTCSPKVVELQNSGDNKVLFSPSSVNNTAVSNTSQKRTAPGPVVGWPPIRSFRKNLASSSNSKPSPPESHTQHNKVVGKKIIENYGKGLFVKINMDGVPIGRKVDLNAYDSYKNLSSAVDELFRGLLQAQRDSSCGKKKEDEEKVIRVKRLRVLKSSELSAFTLGTKQDKIST	ATGATGGATGAAAGATCAAGAAATGAAAGAGAATCTTCTGAAGAAAGAAAGCTAGAGCTAAAGCTTGGTCCACCAAGTAGTGAAGATTGGTTTTACACCAACAAACTAAAAAATGAGTCATTACTATCTCTTGGAAACAATTACTTCTCAACAAACAATATTGTTCTTCCTTCATCATCATCATCATTTCTTAACTTCACATCAAATCAACCTATGAAGGGTAAAGATTCATTATCATCACAAACCTGTTCACCTAAGGTTGTAGAGTTACAGAATAGTGGTGATAACAAAGTACTATTCTCTCCCTCTTCTGTAAACAACACAGCTGTTTCCAACACTTCTCAGAAAAGAACTGCTCCTGGTCCAGTAGTGGGTTGGCCTCCAATTCGTTCGTTCAGG…	TGATGGATGAAAGATCAAGAAATGAAAGAGAATCTTCTGAAGAAAGAAAGCTAGAGCTAAAGCTTGGTCCACCAAGTAGTGAAGATTGGTTTTACACCAACAAACTAAAAAATGAGTCATTACTATCTCTTGGAAACAATTACTTCTCAACAAACAATATTGTTCTTCCTTCATCATCATCATCATTTCTTAACTTCACATCAAATCAACCTATGAAGGGTAAAGATTCATTATCATCACAAACCTGTTCACCTAAGGTTGTAGAGTTACAGAATAGTGGTGATAACAAAGTACTATTCTCTCCCTCTTCTGTAAACAACACAGCTGTTTCCAACACTTCTCAGAAAAGGTACTTCACCTTTTCAATATTTTTCCTTCATTTTTTTTGAAACTTTTTAG…	GCCAACTTGGACTATAGCACGCCATGGCAAGTGTCCTTCTCTTACTTTAGATTTTATATAAAGTGCTAGTACTACCCATAACTGCTAAGTAAGTAAAATAATTCACCTAGAACCATAGAGAGAAAAAATAAAAATGAGATGTTGAAAATTAAAAATAAATAAATAATATTTACGAAAAATTCTTTAACACATTATCTTTAAGATGAATCTATTTTGACATGATCTACATAAATTTGAATGGATCGAATAAAATGTGTTAAAAATTACAAGTCATTTTCATAAGCAGAAGAGAAGAAATAAAAGGTGTTTGGGGTAGTGTGCTTGTAACAAGGGTAGGGGAGAAAGAATAGGAGCTAGAAATAAATAGGTGTAGTGTGTGTGTGTGAAGAGTATCTATAG…	.
CaIAA2	Ca_21676	Ca_03921.1	2	+	23950903	23953848	1089	362	7.01	39.4627	MSLPRLGIGDEEGESNVTLLVSSSTTMESVCLNVSKSKPKEFNYMGLSCDSSSSSVESSVPIQSFSDETKSNLNLKATELRLGIPGSQSPERDSSSDLCLRSSTKFDEKTLFPLHPQKDDHHLSSPKVAVLGSKRGFSDAMNVFSEGKLKPGSKMLENVGVHQDKGNEIAIGKVALERPPGVCESRPNVNGSSNNGNSIAPATKAQVVGWPPIRSFRKNSLTTASKNNEEVDEKMGSAGGAVFVKVSMDGAPYLRKVDLKNYTAYSQLSSALEKMFSCFTIGQCESHGNLGREMMMNETKLRDLLHGSEYVITYEDKDGDWMLVGDVPWVMFIDTCKRLRIMKSSDAIGLAPRAVEKNKSRN	ATGTCACTACCAAGGCTAGGAATAGGTGATGAGGAAGGTGAAAGTAATGTTACTTTATTGGTTTCTTCATCAACAACTATGGAAAGTGTGTGTTTGAATGTTTCAAAATCAAAACCAAAAGAGTTCAACTATATGGGATTGTCATGTGATTCTTCATCATCATCAGTGGAAAGTTCAGTTCCTATTCAATCTTTTTCAGATGAGACAAAAAGTAATTTGAATCTCAAAGCTACTGAGCTTAGATTGGGGATTCCAGGATCACAGTCTCCTGAAAGAGATTCTTCATCAGATCTTTGTTTGAGAAGTTCAACTAAGTTTGATGAAAAGACTCTTTTTCCTTTGCACCCTCAAAAAGATGATCATCATCTTTCTTCACCAAAGGTTGCTGTTTTGGGGAGC…	TGTCACTACCAAGGCTAGGAATAGGTGATGAGGAAGGTGAAAGTAATGTTACTTTATTGGTTTCTTCATCAACAACTATGGAAAGTGTGTGTTTGAATGTTTCAAAATCAAAACCAAAAGAGTTCAACTATATGGGATTGTCATGTGATTCTTCATCATCATCAGTGGAAAGTTCAGTTCCTATTCAATCTTTTTCAGATGAGACAAAAAGTAATTTGAATCTCAAAGCTACTGAGCTTAGATTGGGGATTCCAGGATCACAGTCTCCTGAAAGAGATTCTTCATCAGATCTTTGTTTGAGAAGTTCAACTAAGTTTGATGAAAAGACTCTTTTTCCTTTGCACCCTCAAAAAGATGATCATCATCTTTCTTCACCAAAGGTTGCTGTTTTGGGGAGCA…	ATTTCACACTAAAGTTTACATAATAGTTCGTTACTATTTATGATTTTCTTTGCATAATTACATTTTTTTGGGTATAATTACCTTTAAAGTTTTAACTTTATTATATTTTTAGTGTAAGGCAATTTTGTCCATTTACTCATAGAGGCCTCCTATTGACCAATGACATTAATATCACTAAAATAATAAGAAGAGAACAAACAATAAATCTATTCATTCGGTTTTGGTTTCAAATAAAACATATATAAATGAAAATTACATAAAGGGATAATGTTTTTGTTGAACCACTTTCAATTGTCACACAAGTATAAAAAAATTTACAATGGATAGCACACTATAAATTTTATAAAATAATTTTAAAGACGATTATAATAGAAATGAAATATGTTTAATAATTTAAAG…	.
CaIAA3	Ca_12195	Ca_07319.1, Ca_07320.1	3	-	30974971	30973930	579	192	5.55	21.3528	MGSYETEMNLKDTELRLGLPGSDEHSCNVSVVRNNKRSSPETSNNVSSNASSNSSTTTDDDQSTVQPTKVQVVGWPPIRSYRKNSLQQNKVEDGGGMYVKVSMAGAPYLRKIDLQVYKSYSELLIALQNLFKCTFGEYSEREGYNGSEYAPTYEDKDGDWMLVGDVPWNMFISSCKRLKIVKGSESKGLACL	ATGGGGAGCTATGAAACAGAGATGAATCTGAAGGATACAGAGTTAAGATTGGGATTGCCTGGAAGTGATGAACATTCATGCAATGTTTCTGTTGTTAGAAACAACAAAAGATCTTCACCGGAAACAAGTAACAATGTTAGTTCTAATGCTTCTTCTAATTCCTCAACCACAACTGATGATGACCAATCCACTGTCCAACCTACAAAGGTACAAGTAGTGGGGTGGCCACCAATTAGATCTTATAGGAAGAATAGTTTACAACAAAATAAGGTTGAAGATGGAGGTGGAATGTATGTGAAAGTAAGCATGGCTGGTGCACCTTACTTGAGAAAGATAGATCTTCAAGTTTACAAGAGTTATTCAGAACTTCTCATAGCCTTGCAAAATTTGTTCAAGTGT…	CACAAACAAGCCAATCCTTTTGATTCTGATCCTTTCACTATCTTCAGCCTCTTGCAGGAAGATATGAACATGCTGCAATTAATACACATAGACAAATACTAATTAATTTACTGATTTAATTAAAAGAAGCTGATTTAATTATTTATATATGATGATGAGGGGAGAAATCAATTAAGAACTTACTTCCATGGAACATCGCCAACAAGCATCCAATCACCATCCTTGTCCTCATAAGTAGGAGCATATTCAGATCCATTGTACCCTTCCCTTTCTGAATATTCACCTGTCCAATACATTAAAATTAACCACATTAATATTTTATTATTCATTTACTTAAACTTTTTAAAGTACTAATTGATGTAGGTACGAATTAATTAATTACTTATTGTTGCTGCATAG…	TCTTGATGAAGTGCAAGATTAATCAATACTGAATTGTGATTAATTATTTGGAGAAATGTGTGAGAGAGAATTAATTAATGAAGAAAAATGCATGCGGTGTGTGTGACTTAGTAGCTAGGTATGTCATCAATTTTATAGTAACATGAAAAAAATGATAAAGCGAATATAGTGTGTGACACGCGCTTGGTGACCGACCTATCAGATATTGACATGGCAGTGTTTAAGGTAGTGGGGCCTACTTCACACGGTCGAAATTGAAACAGAGCGATTGAGATAACGACAGATGTGAGTGTCTGTGATATGAATGACACGGAAGAGCATGTTGTTTAAGTTAGAGGGGACAATGAAGCAGCGTGTACAGTTCATTATTGATGGTGAATACATTGAACCACCACTATT…	.
CaIAA4	Ca_12196	Ca_07321.1	3	+	30987786	30991138	741	246	5.5	27.8429	MEVVGMKKENMRFEETELRLGIGLPRNGSATEELVVRKRGFSETETQDHTMDLMLNLSTNKEPTSEVDPIDNTKILQKENTLLPADPAKPPAKAQVVGWPPVRSYRKNMLAMQKSSNDVVGEENNAISFVKVSMDGAPYLRKVDLKIYNSYSQLSDSLGKMFSSFTIGNCESQGMKDFMNESKLMDLLNNSDYVPTYEDKDGDWMVVGDVPWEMFVESCKRLRIMKGKEAIGIAPRAMEKCKNRSY	ATGGAGGTTGTTGGCATGAAGAAGGAGAATATGAGGTTTGAGGAAACTGAGTTGAGACTTGGGATTGGATTGCCTAGAAATGGATCAGCTACTGAAGAATTAGTTGTAAGGAAGAGAGGTTTTTCTGAGACTGAAACTCAAGATCATACTATGGATTTGATGCTTAATCTTTCCACTAATAAGGAACCTACTTCTGAGGTAGATCCAATTGATAACACCAAGATTTTGCAAAAGGAGAACACCCTTTTGCCTGCAGATCCAGCCAAACCTCCTGCAAAGGCGCAAGTGGTGGGTTGGCCACCTGTGCGGTCGTACCGGAAGAACATGTTAGCAATGCAAAAGAGTAGTAATGATGTTGTTGGAGAGGAAAATAATGCAATTAGCTTTGTGAAAGTTAGC…	TGGAGGTTGTTGGCATGAAGAAGGAGAATATGAGGTTTGAGGAAACTGAGTTGAGACTTGGGATTGGATTGCCTAGAAATGGATCAGCTACTGAAGAATTAGTTGTAAGGAAGAGAGGTTTTTCTGAGACTGAAACTCAAGATCATACTATGGATTTGATGCTTAATCTTTCCACTAATAAGGAACCTACTTCTGAGGTAGATCCAATTGATAACACCAAGATTTTGCAAAAGGAGAACACCCTTTTGCCTGCAGATCCAGCCAAACCTCCTGCAAAGTAAGTTCTAATTAGTTATTATAATTAAATAAATACTACTTAATATGGTATAATACTTTTTTTTATAAGTTCAATTTTTGTTGTTATTATATATTAATAGTCATGGTTTGACTTTAATTTTC…	AGTTGATAATGAATTAATTATGAGATTTTAAAGAGAAAATGTTAAATATGTGAGTTATAAAATAAATAATATTAAATTATAATATTTAATGCTATTAAAAAATAAAATTATACTTGCAACAACCACAATATACATCATATATATATATATATATATATATATATATATATATATATAACATCACAATATCCATATTGACACTGAGGATCACCTCTACTCCAACAACAATTTAAACCATGATATATAGTAGATAAATATAATTAAAATTTCCAGGCCATATCATTTCTCAAAAATAAAATGTATTTAAATTAAAATAATAATAATAATAATAATAATAATAATAATAATAATAATAATAATAATAATAATAATGTGTATATATAATGGAATCCACTTAAA…	.
CaIAA5	Ca_01052	Ca_07180.1	3	-	37197866	37197042	528	175	5.49	19.7121	MGKANSSNSSSSISSNTYHQHVISTASSFTQQLPTDLSLGLSISSTQHFHVASSLSRGKCQWQQNHPLSQGVEVNDCSDHSSFFVKVYMEGIPIGRKLNILAHETYHELVNTLEQMFDTTILWGNEMDRVQPERCHVLTYEDEEGDLVMVGDVPWEMFLSTVKRLKITRIDTFGC	ATGGGAAAAGCCAATAGTTCTAATTCTTCCTCATCTATTAGCAGCAACACCTACCACCAACATGTTATTTCAACAGCATCTTCTTTCACACAACAACTTCCCACAGATCTTAGCCTTGGACTCTCCATTTCCTCCACTCAACATTTTCATGTTGCCTCTTCTCTTTCAAGGGGGAAATGTCAATGGCAACAAAATCACCCTCTTTCACAAGGTGTTGAAGTAAATGATTGTAGTGATCATAGTAGCTTCTTTGTGAAGGTGTACATGGAAGGCATTCCAATCGGTAGAAAACTCAATATACTTGCTCATGAAACTTACCATGAGTTAGTAAACACCCTTGAACAAATGTTTGACACAACTATTCTCTGGGGAAATGAGATGGACAGAGTTCAACCAGAG…	TAACACCCAAATGTGTCTATTCTTGTGATCTTCAACCTTTTAACGGTAGATAAGAACATCCTACACATTTAAAACAACAAACACATTAATGCACAAAATTCACCACCATACTTCAATCGTAAATTATTTTGAGACAAAGTTTTAACTTACTCCCAAGGAACATCACCAACCATGACCAAATCCCCTTCTTCATCTTCATAAGTTAACACATGACATCTCTCTGGTTGAACTCTGTCCATCTCATTTCCCCCTATTCCAAAATATATACAATAAGTAAACAAAACAAAATAAAACACACAAATTTAGAACACAATGAGAATTTAGTTATAGACTTTACAGAGAATAGTTGTGTCAAACATTTGTTCAAGGGTGTTTACTAACTCATGGTAAGTTTCATGA…	GTGTGAAGAGAACAAACAAGTAGCTACTACATGACAGAACAAGCCGCCACTTTAAGCCCTTAAATAAAGATATCACCAATACTATATTCTACCAATTCAAATGCAATCCTTTTTATTTTTAAATATTTCTTCCATGTTTTTGCTATAGATTATGAAATGCTGTGAGTAAAGCGGACAATTACACGTGTCAAGTTTTGAAATTCCAACTCGGCATCTTATATTATGACATGTGTGTTTCCCATTATTAAAAAAATGTTCACTACAACTCAACTGTCCTTTTATTGAGACCAAGCGTTTATGATGGAGGTAAATTTTGTATAATTTAATTTTTAAGCATATTGATAGTATATAATATTTTATTCCGTCAATTAATTATAAATATTAAATTATTAATAATAT…	.
CaIAA6	Ca_07717	Ca_08952.1	4	-	855373	852905	813	270	8.6	30.2296	MSTVSKDDNLALSSEDSSSPDESELELGLGLSLSHTVKAHQYHNHQHASYARIFTAKDFSSSPSSAGNKRPADSLDATNRPSQVVGWPPLRTYRVNSFNNQVKSTEPFNSVAEKSKNNNTVVRKNTDNRVIDNSINIKDKRHVKNSPFVKVNMDGIPIGRKVNLSSHSSYETLAQTLEDMFNEYESTTGSSGKDHDMTIRGEWHSKLLDGSSKFVLTYEDKEGDWMLVGDVPWGMFVSSVKRLRIMRTSEANGLGPRLEEKNIRQKNKPI	ATGTCTACTGTGTCTAAAGATGATAACTTGGCACTTTCTTCAGAAGATTCTTCTAGCCCAGATGAGTCTGAGCTTGAATTGGGTCTTGGGCTAAGCCTTTCTCACACTGTTAAAGCGCATCAGTATCATAATCACCAACATGCTTCTTATGCTAGAATTTTCACTGCTAAGGATTTTTCTTCTTCTCCTTCCTCTGCTGGGAACAAGAGACCTGCTGATTCTCTTGATGCTACCAACCGTCCAAGTCAAGTAGTTGGATGGCCTCCCCTTCGAACATATCGAGTGAATAGCTTTAATAACCAAGTTAAATCAACTGAACCATTTAACTCTGTGGCCGAGAAGAGCAAGAACAATAATACTGTGGTTAGGAAGAATACTGACAACAGAGTCATAGATAAC…	TATATAGGCTTGTTTTTCTGTCTGATGTTCTTTTCTTCCAATCTTGGTCCTGCAAAAAAATAATCAAATTAGCAAAATAAAAATGTATATAAGGTAAGTTGAGTTGTGTTAGGTATAATAATGCATCTGCTCACCGAGTCCGTTAGCCTCGGATGTCCTCATGATTCTTAGTCTCTTCACAGAACTAACGAACATCCTGAATGTGATTTGAAAAGAGTAAGATAAATAAATATCAAAGCAGAGAAAACAAGATATCCCTTCGCTAAAGGGATACCTTTCGGATATGTATTCTTGGCGTATTTGTATCAGATAAGTATTTGACACAGATATGGCGAGGAAATTGGTGTATCCGTGCATCACAGCCCTTCATTATTACTTTAATTAAATGCAATAGAAAAC…	AACCCACCACAATTTCAACAACTGGGTTGAGAAAAGTTTTGATTTTTCTGAAGAATTTGAGGGAGAGGTGAATGAATTTGAAGGCAAGTTTTTAAGAGAAGAAGAATGTAATAAATGAAAAATGGTTAGGTGAGAATAGTGATGATGGAATGTGAAGAAGTTGAAGAAGAAGAAGAGGGGTGGTAGAGTGTGGACCCCACATGTCTGGTATAGTTTGTGGGGTCTCTTCCTCCATCAATGTTTGTTTTGCTTTAAATTGGTATTCTACTTTTCTCTTTCTTTTTTTCTATCTTTCCTCTTCCTTCTAGATTCTCTCTCTCTCTCTTACTATTTTCTTTGTCTATACTCTACTACCCTTGGAAAAAATCATAACATGGATTTTTTCAATTTCAATTTCTC…	.
CaIAA7	Ca_07788	Ca_09018.1	4	+	1607232	1608340	600	199	6.76	22.5836	MENSMGRHETEMNFKATELRLGLPGVDEMEKVPSNYSVLRSNKRSSPETSEVESINKTNLNTSNTICHDQDNAPPSKAQVVGWPPIRSYRKNSLQQKKGEEVGMYVKVSMAGAPYLRKIDLKVYKSYSELLKALENMFKCTFGEYSEREGYNGSEFAPTYEDKDGDWMLVGDVPWEMFMSSCKRLRVMKGSEAKGLGCF	ATGGAGAACTCAATGGGGAGACATGAAACCGAGATGAATTTTAAGGCTACGGAATTAAGGTTGGGATTACCCGGAGTCGATGAGATGGAGAAAGTTCCATCTAATTACTCTGTTCTTAGAAGCAACAAGAGATCTTCACCAGAAACAAGTGAGGTTGAGTCCATTAACAAGACCAATTTGAATACTTCTAATACCATATGTCATGACCAAGACAATGCTCCACCTTCAAAGGCACAAGTAGTGGGATGGCCACCAATAAGATCTTATAGAAAGAATAGCTTGCAACAAAAGAAAGGGGAAGAAGTTGGGATGTATGTGAAAGTGAGCATGGCTGGTGCACCTTATTTAAGGAAGATAGATCTAAAAGTTTACAAGAGTTACTCAGAACTCTTAAAGGCT…	TGGAGAACTCAATGGGGAGACATGAAACCGAGATGAATTTTAAGGCTACGGAATTAAGGTTGGGATTACCCGGAGTCGATGAGATGGAGAAAGTTCCATCTAATTACTCTGTTCTTAGAAGCAACAAGAGATCTTCACCAGAAACAAGTGAGGTTGAGTCCATTAACAAGACCAATTTGAATACTTCTAATACCATATGTCATGACCAAGACAATGCTCCACCTTCAAAGTAAGCAATATATTTAAATAAATATACATCTTGGTTTTTCATTTCTCGCGAAAGAAATTCATTATACATCAAAAATATAACTTTTTAATGAAAAATATTTATATTTAATATCTTGAAAAAAAATTTAAATGATATTTTTTATATAAAACTTATGTTTTATTTTTATTTTT…	TCATTAAAATTTCATTATCTCTCATCCCTTCCCTTCATTTGAATCAAACATCTCTATTTTTCTTCTCAACTCACTTCCCTTCTATTAAAATCTCTCTTCTCTCATCTTTTTTTATGAACCAAACAAAATATAAATATTAAAATATTACTATTAGTTTTTTTACGTTTTTGAAATAAAGATATTGAAACGAGTGTTAACATAAATTTGAGTTATATTCGACCATACATCTCATGACTACACACATAGTTACATAATCTTAATTCTTTGATTGAAATCAAATAATTTAAATATAAAGATAAAAAAAATATTTAAAAAAAATTAAAATCTACCTTAAATTTATAACATCGAACGTAAATTAAAATAATGGTGATCTTGTAAATGTGTGGAGTCATCTTGCCC…	.
CaIAA8	Ca_12139	Ca_08640.1	4	-	3369269	3366939	723	240	8.27	26.397	MATLIGKESGLNLKETELCLGLPGGGGSGSEVETQRAAGKRGFSETVDLKLNLQSNKEDLNDNSKNVSKDKTLLKDPAKPPAKAQVVGWPPVRSYRKNMMAQKVNNSDQDGNEKTTSSTTAGTFVKVSMDGAPYLRKVDLTMYNTYKDLSDALAKMFSSFTTGKYGAQGMIDFMNESKLMDLLNSSEYVPTYEDKDGDWMLVGDVPWEMFVESCKRLRIMKGSEAIGLAPRAMEKCKNRS	ATGGCTACTTTGATTGGAAAGGAGAGTGGTTTGAACTTGAAGGAGACAGAGCTTTGCCTTGGTTTGCCCGGTGGTGGTGGTTCTGGTTCTGAGGTGGAAACTCAAAGAGCTGCTGGAAAGAGAGGTTTTTCTGAGACAGTTGATCTGAAGCTGAATCTTCAATCCAACAAGGAAGATCTGAATGACAATTCTAAGAATGTTTCCAAGGACAAGACTCTCCTTAAGGACCCTGCCAAGCCACCTGCTAAGGCACAAGTAGTTGGTTGGCCACCAGTGAGGTCATACAGGAAGAACATGATGGCACAAAAGGTTAACAATAGTGATCAGGATGGCAATGAGAAGACAACAAGTAGCACTACTGCTGGTACATTTGTCAAGGTTTCCATGGATGGAGCACCT…	CAGCTTCGGTTTTTGCATTTCTCCATGGCTCTTGGTGCTGAAAGTACAATGCCAACGTTAGAACTATAATTAAGAGCCACAAAATGATTTGTAGGGAGGGGGGACACAAAGTGTGACTCCTATGGATTTGGATTTAGGGCATTTAAGTGTATTGTTGTGAAATACATCTAATCCGTTTCATTAAAATTAGACCATTCAAATATTAAATTTAAAATTTAATTAATTTTATATATAAAATTCAAATCATCGATCGAACAGTTCAATAATTATACTCAATGATGTACTGTAGTCAATAATATTGACTACAGTCAATCTCAATTCAATTTCTAAATTATGAGAATTATGACAAAAATTAAAATTGTCAAATTTGACTTTTGTGATACTTAACAACAAAATTTA…	TTTGGCTTCTCAATGTAAAACTCAAACCTTAATTAATTAGCAAAAAATTATATAAACTCTTTTTACTTTTTCCACTCTGAAAGTGTTTATAGTATTTTGCTTCCCTATTTCCTGTGTCTTCTTGTATTATAATGCTGCTTGGTTTTGGCTATATAGAATAGAAGAGAGAGAAAGTGATAGCCCCCTCAATAATAAGGAACTTGTTTATGTGGCTGCATGCTTATTTCAACAACATGTTATAGACCAGTTGCATGTCGACACGTGGATATATGTAGAACCGTTGATGTATGAACCGACTATAATTACATATATATACAAACGGGATTTAAGGTACCTGCTCAAATGGAATGACCTATATATGTCTCCCCAATAAACTATAGTCACTCTTTATTTGTAATT…	.
CaIAA9	Ca_12140	Ca_08641.1	4	+	3390670	3391422	552	183	6.39	20.3451	MENSVAYQTDLNLKATELRLGLPGTEETLLSVSVKNNKRPLIETSKECDSKSSNTDAAPPSKAKIVGWPPIRSYRKNSLQEAEASGIYVKVSLDGAPYLRKIDLRVYGGYSQLLKALENMFKLTIGDYSEKEGYKGSDYEPTYEDKDGDWMLVGDVPWDMFVTSCKRLRIMKGSEARGIGCGV	ATGGAAAACAGTGTGGCATATCAGACTGATCTTAACTTGAAGGCTACTGAGCTTAGATTGGGACTTCCAGGGACAGAGGAAACACTTCTTTCTGTTTCTGTTAAAAACAACAAAAGACCATTGATTGAAACTTCCAAAGAGTGTGATTCAAAAAGTTCTAACACTGATGCAGCACCTCCTTCAAAGGCTAAAATAGTGGGGTGGCCACCAATAAGATCTTATAGGAAGAACAGCTTGCAAGAGGCTGAGGCTTCTGGGATCTATGTGAAAGTGAGCTTGGATGGAGCTCCTTACCTTAGAAAGATTGATTTGAGGGTCTATGGAGGTTACTCACAACTCCTCAAAGCTTTGGAAAATATGTTCAAGTTAACCATAGGTGACTACTCTGAAAAAGAAGGT…	TGGAAAACAGTGTGGCATATCAGACTGATCTTAACTTGAAGGCTACTGAGCTTAGATTGGGACTTCCAGGGACAGAGGAAACACTTCTTTCTGTTTCTGTTAAAAACAACAAAAGACCATTGATTGAAACTTCCAAAGAGTGTGATTCAAAAAGTTCTAACACTGATGCAGCACCTCCTTCAAAGTAAGTTTAACAAAAATTAATATCAAGACTTGTTTTTTCTTTCATTTCTATATTGGAATATTGATTTTTTATGATGAATGTTTTGATATGACAGGGCTAAAATAGTGGGGTGGCCACCAATAAGATCTTATAGGAAGAACAGCTTGCAAGAGGCTGAGGCTTCTGGGATCTATGTGAAAGTGAGCTTGGATGGAGCTCCTTACCTTAGAAAGATT…	TCAGTTTGAAGTGGATAGTAAAATTTATTTAAAGATGAATTGTTTAGGAGAATTTGAGTTTGAATTTTAAATAAAAAAAATTTTGATCGGACTTTACTTATCTTTTTTTGGTTGAACTCCTAATTATCACAGGGACAATTCTATGAGAAGTAAGTGAATTCAGATAAAAATAAATACTAATGATATTTTATTGTAAATTACAAATTGTAACAAGTGTTCAAATATTGTTGGTGGGTCTACCCAACACTTGCGAGTGTCACAATAATATTTAAAAATTACAAAATGAAAATTATCCAACCTAGTAGAAGAAAATATGACATTGATTATGTTAATATAAATTTATTATCAAATTTTAAAAGATTATTTTTGTATTTAAATAATTACAGAAAAAATAAAATA…	.
CaIAA10	Ca_03756	Ca_08526.1	4	-	4991407	4988843	759	252	8.61	27.461	MTSVTETERDNYSMINFEETELRLGLPGGSASEHSESPIKTSGGKRGFSETSNVDLKLNLSPTNDSVSPSSTIPLVPANKVKDKTSTTAPPRAKAQVVGWPPVRSFRKNIVNVQKSNNEVEAEKKTSGSGGGNGAFVKVSMDGAPYLRKVDLKLYKSYQELSDALAKMFSSFTIGNCGSQVTKDFMNESKLIDLLNGSDYVPTYEDKDGDWMLVGDVPWEMFVGSCKRLRIMKGSEAIGLAPRAVEKCKNRS	ATGACTAGCGTAACGGAAACAGAGCGAGACAACTACAGCATGATAAATTTCGAAGAAACAGAGTTACGACTCGGTCTTCCTGGTGGCTCAGCGAGTGAACACAGCGAGTCACCTATTAAAACCAGTGGTGGAAAGAGAGGTTTCTCAGAAACCTCTAATGTTGATTTGAAGCTTAATCTTTCTCCCACTAATGATTCTGTTTCACCTTCCTCAACTATACCTCTTGTACCTGCAAACAAAGTTAAAGACAAAACTTCTACTACTGCGCCTCCTCGCGCTAAGGCACAAGTTGTGGGTTGGCCACCAGTTCGATCCTTCAGAAAGAACATAGTGAATGTTCAAAAGAGCAACAATGAAGTAGAAGCAGAGAAGAAGACTAGTGGTAGTGGTGGTGGGAAT…	CAGCTTCTGTTCTTGCACTTTTCCACTGCCCTTGGTGCTGTAATTAACAATATATTTAGGATAAGATATTCCATATGGTTTTATACTTAATTTGGTATATGTAATTAATCAGTATGATATTGTTTAACAATAATAACTAACCTAGGCCAATTGCCTCAGAACCTTTCATTATGCGGAGGCGCTTGCATGATCCAACAAACATTCTGTGAAATTTGTGTTGGTTAGCATGAAATTAACAAGATTCTTATTATGATTAAATGAAGGTGAAAAAAGAAGACTAGTACTCACTCCCAAGGCACATCACCAACAAGCATCCAATCACCATCTTTGTCTTCATATGTTGGTACATAATCAGAACCGTTCAAAAGGTCAATCAATTTACTCTCATTCATGAAGTCT…	TTTTTCTGTTTACTCGCTTAGTCAGAAAAAATAACACAGACACGTTTTTTTGTTTAGAGGAAGTTGAAAGCTTTTAAGCACGGAATTTGGGAATTGAGCGGTTTGGAGGATGGTTTTTTTGGTGATATACTATGGATTGAAGGGGTACGGGGGAACCAAATGATATGAGATGTTGACACGTGTATGATTTCTCAATGGTTGGATCATCCAAGGATTGTCGGGAGATTGACGTAATGGATGATGTAATAATAAGAATGATTGTAGTTTGTTTGGGTAGTGGACATCCCAGTTTGGCCGTGCCCCTACTTGTCTGCCCTTTTCTTTGCTACCCACCAATTACCAATTCTAACCTTTTTTACATAAATAATTACGACTAAATAACAATCCTAATCTATACAT…	.
CaIAA11	Ca_03558	Ca_08209.1	4	+	6820282	6821267	516	171	5.67	19.0433	MGKTSTSSSSSTNSRRKNVSSNVSSSITHQNTTTPHLSPDLRLGLSISTTQQYFGTSTSRGQWHQQGAEVNDCNDYNSFFVKVYMEGIPIGRKLNLLAHGGYQELVNTLEQMFDTTILWGTDMDGMQSERCHVLTYEDGEGDLIMVGDVPWEMFLSSVKRLKITRVDAFGC	ATGGGTAAAACCTCTACTTCTTCTTCCTCTTCCACCAACAGTAGAAGGAAAAATGTTTCCTCAAATGTTTCTTCCTCTATCACACACCAAAATACTACTACTCCACATCTTTCTCCTGATCTTAGACTTGGTTTGAGCATTTCCACAACTCAACAATATTTTGGCACTTCCACTTCAAGGGGACAGTGGCATCAACAAGGTGCTGAAGTAAATGATTGTAACGATTACAATAGCTTCTTTGTGAAGGTTTACATGGAAGGCATTCCAATTGGGAGAAAACTCAATTTATTAGCTCATGGTGGTTATCAAGAGTTAGTAAATACCCTTGAGCAAATGTTCGACACTACCATTCTATGGGGGACTGATATGGATGGAATGCAATCAGAGAGATGTCATGTG…	TGGGTAAAACCTCTACTTCTTCTTCCTCTTCCACCAACAGTAGAAGGAAAAATGTTTCCTCAAATGTTTCTTCCTCTATCACACACCAAAATACTACTACTCCACATCTTTCTCCTGATCTTAGACTTGGTTTGAGCATTTCCACAACTCAACAATATTTTGGCACTTCCACTTCAAGGTATGCAATAAACAGAACATTATTTATTACATCGTCAATTTTAGAATGAAATATAAACAAAATAATATATAAATGTATTAGATTTATATTGTAAACCAAATACATTTGTATTTTTTGTTTTTTATTTTATTTTGAAGAGTAATTTTTTTTTCTTCCACATTTGGTTGGTTGTAATTTAATTAGCTACCTAAATTAACAATTGTTTCACCTTATTAAATATT…	AACACGATCCATTGAACATTGATTACATATTTAGACATTACTACCTTTGTATTGTAAAATATTTATACCGACCACACACTTTGTCTAACTATTATCTCTCTTGTAGTTGTAAATTTGTAATCGATCGCCAATACTATCTTCAAATATCTACTAATTCAAGTATTTTAATCATACAAATGTTGAACAAGTTACATGTGAGTGTTTTGCGCCAAAACGAAAAATTATACTAACGTATAAATTCGTTCTAATTATCAAAAGAGTTGTGACTTTTAATATCTTTTACGAGTTTATAATGTTTCCTATTATATTTTTAGAATGAAATAATATAAACAAAATTAATGTATATGATATTTATATAAGATATATCAACTTTTTAAATATCATTTTTTATTTATAGTT…	.
CaIAA12	Ca_05533	Ca_11786.1	4	+	15718834	15721166	564	187	5.05	21.3855	MDSNTSSFILNSSNFHSVFYQEKQDHDGIIDLGLSLGTVQHDAYHSSTNLYDDDLMDWPNVKNSSTTHSRSVHENFDEEIEGVQSNERWAYVKVNMDGVSIGRKICILDHGGYSSLAIQLEDMFGSQSLSGTRLFQSGSEYSLFYKDREDNWRAVGDVPWKEFVECVKRLRIARKNADYSVNISCYK	ATGGACTCAAACACTTCTAGCTTTATTTTGAACTCTTCAAATTTTCACTCAGTTTTCTACCAGGAAAAACAGGATCATGATGGCATAATTGATCTTGGTCTTAGTCTTGGAACTGTTCAACATGATGCTTATCATTCTTCTACTAACTTGTATGATGATGACCTTATGGATTGGCCTAATGTGAAGAATTCAAGCACAACACATTCTAGATCTGTCCATGAAAACTTTGATGAAGAGATAGAGGGTGTCCAGAGCAATGAGAGATGGGCTTATGTGAAGGTTAACATGGATGGGGTCTCCATTGGTAGGAAAATTTGTATTCTTGACCATGGAGGTTACTCAAGTCTAGCTATTCAATTGGAAGACATGTTTGGTAGCCAGTCACTTTCTGGTACAAGA…	TGGACTCAAACACTTCTAGCTTTATTTTGAACTCTTCAAATTTTCACTCAGTTTTCTACCAGGAAAAACAGGATCATGATGGCATAATTGATCTTGGTCTTAGTCTTGGAACTGTTCAACATGATGCTTATCATTCTTCTACTAACTGTATGAGTTCATCTCCTTGTTAATTTAAAAAAAAAATCAGTTCTTTTTGTTATTTTTCATACAGTTTTTTTCAGATATTTTTGTACTAAAAAAACAATCACAGTCATCTTAAATGAATTTTGTATGTTGACATCCTTAGCAAAAACAAACCCTCATGTTGTGTCCCTGGATGACTCATTTGAGTTGTAAAAATGATTTGATACATTAGATCCAAATAATTTGTCCTTAATTGAAACTCGTTAACCATTTGAA…	AACAAACGTTACACCTAAATGTTAGATATTAGTTCTCTACTTTTTTAACTCAAGTCGTCTACTTTTTTTAACTCAAATCGTCTTAACAAGATATATGACTTATATTTGTTGTCTACTTTTTTTAACTCAAGTCGTCTTAACAAGCTATATGACTTATATTTGTTGTCAGTGTAAAATAATTTACCGAGAAATAACTAACATAACATTGTTCCTTGGCATGGGATGTTGGGATCCGACCAGATCGGTGTTCCCTTGGAAAGTGGCAGTCATGTCACATATATATGAAGATTAGATAACTCAAACAGATATTCCAAACTTACTCACCTTTTATGCCTATACCTTATCTATATTTGTCACATTGCTTATATTCACTTCATAAGCTCCATCACGAAATGGACA…	.
CaIAA13	Ca_15492	Ca_10998.1	4	-	32782031	32780855	516	171	5.13	19.3467	MEKNVEYGNDLNFNETELRLGLPGTEEKKEKTKTMQGSIKNNKRQLPQTSEESVSISKASTDQHVESAAAPPSKAKIVGWPPIRSYRKNSLQEAEVGGIFVKVSMDGAPYLRKIDLRVYGDYQELLKALETMFKLTIGEYSEREGYKGSEYAPTYEDKDGDWMLVGDVPWE	ATGGAAAAAAATGTGGAATATGGAAATGATCTCAATTTCAATGAAACAGAACTTAGATTGGGGTTACCAGGAACAGAGGAAAAGAAGGAGAAAACCAAAACAATGCAAGGTAGTATTAAAAATAATAAAAGACAATTACCTCAAACTTCTGAAGAATCTGTTTCAATTTCTAAGGCTTCAACTGATCAACATGTGGAGAGTGCTGCAGCCCCTCCTTCCAAGGCAAAGATAGTTGGATGGCCACCAATAAGATCTTACAGAAAAAATAGTTTGCAAGAGGCTGAAGTTGGTGGGATCTTTGTTAAAGTGAGCATGGATGGAGCTCCTTATCTTAGAAAGATTGATTTAAGGGTTTATGGGGATTACCAAGAACTCCTCAAAGCTCTAGAAACCATGTTC…	TACTCCCATGGAACATCTCCCACTAGCATCCAATCACCATCCTTGTCTTCATAGGTTGGTGCATATTCAGACCCCTTATAACCCTCTCTTTCAGAATACTCACCTGAAATTACAAAACCAAAGTTCTTTTAAGGCATAAGAAAGAAATTTGTCTCAAAAAGTCACCACTAAAATTTTAGAAAATAGTTCCGCAACCACAATAATAGCATTAAGATTTTTCAAGTCTATGTTATCACTAAAATCGAGTGGTTGAACTTTCGATCCTCTACGACTGTTATATGGTAGCAGTTGTTGTAATTACCATTAGATTTTGAGTGATAAATTTTGTCTCTCTAAATCTAATAATATTTTGTAACTACGACACCATACAACAGCTATAGATGATCCAAATTTAAAAAA…	TTCCTTAAGTGATCACAAAAATAAAAATAGTATCAACCTATGCAAAATCAATTATTCAACACTTGTTACAAAAAAAAAATATAGTGATTAAAAGCTTCAAGAATTTGATGCTCCTATTCCTTTTGAGAAAAAGAGGAAAGTGTTAACAATTGTGAAAAGTTGGAAATGCAAGGTTGTGTTTTATAGGAATCAATCACTTTGACATTATAGCATTAATTAATTAAAATTAAATTAAACATTGTTTTAAATTTAATACATAAATTATGGACAAAGGCAAGTTAAGTTGTCGGTAGAAGAATCAACAGGTTTAAAGTGATGTGTCCCCTTATTGGGAGGACAAGAGTGGGACATATTCAACAACCCTTTGGTCGAAGATTTGGACGGCTGAGATGTGTTTTG…	.
CaIAA14	Ca_01754		5	-	34857625	34856025	636	211	9.13	24.6119	MELQLSLSLPIHSIEGFDPYDHGLINHSGCSEKKKHVKNKRSFEESFGYYLKPLSLLVWSGQPNEEDNHRNEKMNTNIHTSNNEGKEYLVGWPPIKSWRKKELHHQQQHHGQIRMQGIENQSRGSKPLYVKVNMEGVVIGRQINLRLYNSYQTLTDSLISMFVKCQNFEEDGSNYTLTFQTKQGDWMLTGHIPWQSFIGTVRRLAILRNTK	ATGGAGCTTCAATTAAGCCTTTCTCTCCCCATTCATTCCATTGAGGGATTTGATCCTTACGATCATGGTTTAATTAATCACAGTGGTTGTTCTGAAAAAAAGAAACATGTCAAAAACAAACGTAGCTTCGAAGAATCCTTTGGATATTATTTGAAACCTTTGTCTTTATTAGTATGGAGTGGACAGCCAAATGAGGAAGATAACCACCGCAATGAAAAAATGAACACAAACATTCACACATCAAACAATGAAGGAAAAGAATATTTGGTGGGGTGGCCACCAATAAAATCATGGAGGAAGAAAGAACTTCATCATCAGCAGCAGCATCATGGTCAAATCAGGATGCAAGGTATTGAAAATCAAAGTAGAGGATCAAAGCCTTTATATGTTAAGGTTAAC…	CATTTTGTATTCCTTAATATGGCCAGACGCCGCACCGTACCAATGAAGGATCTGCAAAATAATCATTAACTCAAAGTTATTAATATATATTCAATCTTTGGACCTTTACCTTTTAATAATGATATACTAATTCGTAAATTGTCACATCTCCAAATAATTAATTGGTGATAAGTATAAGTTTATGTGATACAAAAAACTTGTCAATGAAGTATGTAAGTAATATATTTATATAAATAAAACAGGCACATACTGCCATGGTATATGTCCAGTAAGCATCCAGTCCCCCTGTTTAGTTTGAAAGGTGAGTGTATAATTTGATCCATCTTCTTCAAAATTTTGGCCTGCTCAAAAATAAATAAACAAAATCAAACCCCACTAAATATATCTTATCATAACATA…	AAGTATAAGAAGCTAACTAATTAGGATATATTTGACAATAGACAAAGGTGAACAAATATATTGGGGAACCTTCAAAGTTAGAGATAAGCAGTAGCTAGATTTCTTAGAGTACTTGAGATTACTTGACTTTTGGAACCTTGTGATTATATAACTATATATGTGTGTGCATGTGTGAATGAAAGATGGGAATGAAAAGGACTATTGTCTAGTCGAACAAGGAATGTTAGAGACAACAAGGAAGTTGGGTCGGCAAAAAGAGAAGCACCATTATAAGCTAGTTGAGGAATTAGAGCACCAAGTGTCCCCAATGTCACACTTTACAAATGGTGCGTAATAAAAGATAGACTAAGCTAACATATTATATTTTTATAAAATTGATTTATAAGTGAGAAGTGTCCC…	.
CaIAA15	Ca_05956	Ca_15740.1	6	+	3542454	3545476	909	302	7.48	32.8834	MSVPVEQGYDVLQEVPSMETKDRTIGLNLKATELRLGLPGSESPERENGGGLSMLKSLVSGAKRGFSDAIDGGSGKWVLSGNGGSEMGLCKDGNLFSPKAKGGVGSVPECINQQNPLSVSVVKETVPQSPKPLHDNNKPQISAPAAKAQVVGWPPIRSFRKNSMVSQPQKNDADAEAKSECLYVKVSMEGAPYLRKVDLNNFSSYRELSSALEKMFSCFTISQCSSYGISCREKNLSESRLIDLLHGSEYVLTYEDKDGDWMLVGDVPWEMFTESCKKLRIMKSSEAIGLAPRAMEKCKSRN	ATGTCTGTGCCAGTGGAACAAGGGTATGATGTCTTACAAGAGGTTCCATCAATGGAAACCAAAGACAGAACCATTGGATTGAACCTCAAAGCCACTGAACTGAGACTTGGTTTACCAGGTTCTGAATCTCCAGAGAGAGAAAATGGTGGTGGGTTGTCCATGCTCAAGAGTTTGGTGTCTGGTGCTAAAAGGGGTTTCTCTGATGCTATTGATGGAGGTTCTGGGAAGTGGGTTCTCTCTGGAAATGGTGGATCTGAAATGGGTTTGTGTAAAGATGGAAACTTGTTCTCTCCTAAAGCTAAAGGTGGTGTTGGTTCCGTGCCTGAATGCATTAACCAACAAAACCCTTTGTCTGTTTCAGTTGTTAAAGAAACTGTTCCACAATCTCCAAAGCCTTTG…	TGTCTGTGCCAGTGGAACAAGGGTATGATGTCTTACAAGAGGTTCCATCAATGGAAACCAAAGACAGAACCATTGGATTGAACCTCAAAGCCACTGAACTGAGACTTGGTTTACCAGGTTCTGAATCTCCAGAGAGAGAAAATGGTGGTGGGTTGTCCATGCTCAAGAGTTTGGTGTCTGGTGCTAAAAGGGGTTTCTCTGATGCTATTGATGGAGGTTCTGGGAAGTGGGTTCTCTCTGGAAATGGTGGATCTGAAATGGGTTTGTGTAAAGATGGAAACTTGTTCTCTCCTAAAGCTAAAGGTGGTGTTGGTTCCGTGCCTGAATGCATTAACCAACAAAACCCTTTGTCTGTTTCAGTTGTTAAAGAAACTGTTCCACAATCTCCAAAGCCTTTGC…	TAAAATCTATAGTTAAAATACATTAATGATTGAAAAGTTTTTAAACACCTCTAATAACATTTTTTAACAAAACTTTAATCTTTTAATAAACAGATCTAATATTTCGTTTTTGAGTTTAATTTTAGATTTAAGATAATATTTGTTGTCACAAAATAAGATGTCACAACTCACAAGACCAACAAACATATTGTAATGTGTTTTTGATTAAAAAAATCATTAGTTAAGTAATATTTCTTTTATCTTATTTTAAATATTTTATTCGAGTTATTTATAATTTTTTTTAAATGATTAATTGTATTAATTTTAATAATAAAATAAATTCTATAAATGATAATTAATAATAAAATTTAATAAATCAAGATATAATAAATAAAAATATATTAACTAAAAAATAATTAA…	.
CaIAA16	Ca_13478	Ca_17620.1	6	+	50107995	50112008	339	112	5.61	12.832	MNEGSKMYMKVSMDGAPFLRKIDLGMHKGYLELALALEKLFDCCGIEEALKDGDNCEHVPIYEDKDGDWMLVGDVPWEMFVESCKRLRIMKRSDAKGFGLQQKRIHVEAMAK	ATGAATGAAGGTTCAAAAATGTACATGAAGGTTAGTATGGATGGAGCTCCTTTCTTGCGTAAGATTGATCTTGGTATGCATAAGGGATACTTGGAGTTAGCTTTGGCTTTAGAGAAGCTCTTTGATTGTTGTGGAATTGAAGAGGCATTGAAGGATGGGGACAATTGTGAACACGTTCCAATTTATGAAGACAAAGATGGTGACTGGATGCTGGTTGGAGATGTCCCTTGGGAGATGTTTGTTGAGTCATGCAAGAGGCTGAGGATTATGAAGAGATCAGATGCTAAGGGCTTTGGTCTTCAACAAAAAAGGATTCATGTAGAAGCCATGGCTAAGTGA	TGAATGAAGGTTCAAAAATGTACATGAAGGTTAGTATGGATGGAGCTCCTTTCTTGCGTAAGATTGATCTTGGTATGCATAAGGGATACTTGGAGTTAGCTTTGGCTTTAGAGAAGCTCTTTGATTGTTGTGGAATTGGTGAGTGTTACATTTTTCATGTTTATTTGTTTCTTCTTCTATTGTTCTATATTCAAATTAACCTTTCTTATTATTTGTGGCATGATTTTTTTATGTTAGCTATAGGGTAAATATGCATGATTTAGAATATTACATGCAAATATAGGGTATAATTCAATTAAGCAAAAAATATATAACATCAAATTCTATATGTTGTGCTCATTTTTCTAGTCCTTTTAATTTCTAGTATGCAAGGCTAATTTTCAATCTAAGTCAATTTGT…	TCCTAATTCTCAAATTGATAGAAGTTTAAAATTTCGAGATTCAAAATGGTGGTATATACTCTTAGAAAAAAAAAAAAAAAAGAAGCATGCAGTGAAACTAAGCACATTAAATATAGAAAAAGAAAAGTGTCAAGAGTGTTCGAATCTACTCCTCAAAATACTAATGTCTTTATAATTATTATTATTATTTGAGTTGGTTACGTTAATACTCCTCTCTTTGTGTATATACTTATATACAAAAATATTCCTCATGTATAAATCTTAAGTATAGGTCAATAAAGTTTTCAAAGAAACTAGCTAAATGAATTATTCATAAAATAAGAAGAAAAAAAGTAACTAACATTAATAAAAACAAACACATGAGATTGTATTACATAAATCAACATTTAAGAACTTTCT…	.
CaIAA17	Ca_03244	Ca_21515.1	7	-	2270737	2270039	492	163	5.37	18.1693	MNSFDPQRWQQDNRREKIIDASLNVYGNTSNKKTNTGKYNKIEGFLGVEDEDLLSAVVPAVTVVLEGRAICQRISLHNHGSYTSLAKALRQMFVDGGDEDDHDDLDLSNAIPGHLIAYEDIENDLLLAGDLTWKDFVRVAKRIRIVPAKGESRKLGTASTREA	ATGAACAGTTTTGACCCCCAAAGATGGCAACAAGATAATAGAAGAGAAAAGATAATAGATGCATCTTTGAATGTCTATGGAAATACTAGTAACAAGAAAACAAATACGGGAAAGTATAACAAAATTGAAGGGTTCCTTGGAGTAGAAGATGAAGATCTTTTATCCGCAGTTGTTCCTGCTGTCACAGTTGTGTTGGAGGGCCGTGCGATTTGCCAACGCATTAGCCTTCATAATCATGGAAGCTACACAAGTCTCGCCAAGGCTCTCCGCCAGATGTTTGTGGACGGCGGCGACGAAGACGACCACGATGATCTTGATCTCTCTAATGCCATTCCTGGTCATCTTATTGCTTATGAAGACATAGAGAATGATCTTCTACTTGCTGGTGACCTTACTTGG…	TATGCCTCTCTTGTACTAGCTGTACCTAATTTCCTTGACTCCCCCTTCGCCGGAACTATCCGAATTCTCTTTGCCACACGTACAAAATCTCTAATCAAATTTTAAATGCAAATACATAACCATCAGAATCATTATAAGAATTAAAAAAAAAAAATTTACAAAATTTGAATTAAGGATGAAAAATCAAAGACAAAAAACCAGAAACTCGTATCGAATTTCTGTAACAAATTACTAAAAAAAGTTGAAATTAGTGAGATGCATTTATAAAGAAAGAAAAGCTGAAGAAGAAATCCTTACTTCCAAGTAAGGTCACCAGCAAGTAGAAGATCATTCTCTATGTCTTCATAAGCAATAAGATGACCAGGAATGGCATTAGAGAGATCAAGATCATCGTGGTCG…	GTAGAAGAAGAAGAAATTAATATATGTGTGAATTAAACTCATCAAAACTAAAAAGAGTTCATTTGTGGGGCACTATATATCTTTCATCATGCATGTATATGTATGTGAAGTTTTAAAGAGAAATGTTAACAAAGGGTGATTCAAATATATAAAGTTTTCTTTTAGTGTATTACAAGTTACGTATTTAAAATCTTAAGAGTTCAAATATTTTTCTTTTCAAAACAAAATTAATTTTTTAACAAGTGTTTTTAAAATATTTCTCAGTACATCCAACTTTAAATATCAAAGTGTTTACTTGTATTCTTTTGTCTCTATTTTTTTTTTTTTACAATATTAGGATATTATTAATATTTTTCCATTAATATAATCATATTTATTGTATTTTAACTTATTAAATTT…	.
CaIAA18	Ca_03093		7	+	3750490	3751358	585	194	8.29	21.9029	MGTLEQQIDAYQTQSSSSSSSSIDSNNYPSSLCLSTLCRKRTDNLSTDLRLGLSISPPSSSHQSQLPFISTTPREEAFDWPPIKSTLRTTLVEKQSNFQSQKPSLFVKVYMEGIPIGRKLNLLAHHSYDGLVKALCHMFRTIILCPNSQPLNPRNFHVLTYEDQEGDWMMVGDVPWEMFLSSVKRLKITRANSC	ATGGGAACATTAGAACAACAAATTGATGCTTATCAAACCCAATCATCTTCATCTTCTTCTTCTTCAATTGATAGTAATAACTATCCTTCATCACTCTGCCTCTCAACTCTATGTAGAAAAAGAACTGATAATTTGAGCACTGACCTTAGACTTGGTCTAAGCATCTCTCCTCCTTCTTCTTCTCATCAATCTCAATTACCATTCATTTCAACAACACCAAGGGAGGAAGCATTTGACTGGCCACCAATTAAATCCACATTGAGGACCACATTGGTTGAGAAACAAAGCAATTTTCAGAGTCAAAAACCTTCTTTATTTGTCAAAGTTTATATGGAAGGCATTCCAATTGGTAGAAAATTAAATTTGTTGGCACATCATAGCTATGATGGACTTGTAAAA…	TGGGAACATTAGAACAACAAATTGATGCTTATCAAACCCAATCATCTTCATCTTCTTCTTCTTCAATTGATAGTAATAACTATCCTTCATCACTCTGCCTCTCAACTCTATGTAGAAAAAGAACTGATAATTTGAGCACTGACCTTAGACTTGGTCTAAGCATCTCTCCTCCTTCTTCTTCTCATCAATCTCAATTACCATTCATTTCAACAACACCAAGGTATATATATATGTATATATATATACACCATTTATGATATCATAATTGTAATAATATTAACATCTTAATGTTATGTTTTTTTCTTAGGGAGGAAGCATTTGACTGGCCACCAATTAAATCCACATTGAGGACCACATTGGTTGAGAAACAAAGCAATTTTCAGAGTCAAAAACCTTCTT…	TACTCAATCCAAGACTCAATTCAATGACCCATAACACATAGTCTCCATCATTCTCTTCCAACACCTCTGCTCTGGCATTGAACTTTTGTTCATTTTGGTTCAACCTATTCATTCATCCTACTTTTTCCATTAACAAATAAGGATATACCTAAAATGGCCCAACAAACAAATTTAATTACATACTTAAACTTTTTCTATTTATAAATTGTTCTTTTGTAACAAATTATAGTGGACAATATTATTGTCATGTCTAGCAAAACTGTTTTGTTTTCTACACATCATAAAATTATAGTATATAGTTTAAATGAACTTTTCACTTCCCATGATATGTTTGCTTGGTATATCATTTTTTTATAGAAATTAAATAATTTCTACACAACAAAGAAACAATGTTTTGTA…	.
CaIAA19	Ca_06693		7	+	6671397	6672665	498	165	4.64	19.206	MDHAQEEEEEEETSSTTTLSLLPLTPGHSDDHHRQYYNQSSTTTITKSDEDDEESLVGRPPVNDGRKKLRYSENDIIDDEVGDNIVEDRVVSIHVQRNYVKVKMEGVVIARKIDLNMHHSFHTLNQTLMDMFHKCTSNDEQLNNYELVYQDKEGDWLLAQDVSWR	ATGGACCATGCACAAGAAGAAGAAGAAGAAGAAGAAACTTCCTCCACCACCACTCTCTCTCTTCTCCCATTAACTCCTGGCCATTCAGATGATCATCATCGTCAATACTACAATCAAAGTTCCACTACCACTATCACCAAGAGCGATGAGGATGATGAAGAAAGTTTGGTGGGTCGGCCACCGGTTAATGATGGGAGGAAGAAACTTCGTTATAGTGAAAACGATATTATTGATGATGAAGTTGGAGACAATATTGTTGAGGATCGTGTGGTCTCCATACATGTTCAAAGGAATTACGTGAAGGTGAAGATGGAAGGTGTAGTAATAGCTCGAAAGATTGATCTCAACATGCACCATTCATTTCACACTCTCAACCAAACTTTGATGGACATGTTTCAT…	TGGACCATGCACAAGAAGAAGAAGAAGAAGAAGAAACTTCCTCCACCACCACTCTCTCTCTTCTCCCATTAACTCCTGGCCATTCAGATGATCATCATCGTCAATACTACAATCAAAGTTCCACTACCACTATCACCAAGTAATAATATTAATTACTCTTTAATTTTTTTAGTAGTATACTAATCTCACCATAATGAAATATAAAAAAAATATTGAAAATTTGTATTTTGTTCATTAATTTAGAACTACATCAACTTATTCTAAAATATTATTTTTTTATTATATTTTACTTTTGATGAAATATTCCATCTAGAATGAAATATAAACAAAAATGATGATCAAAATATTGATTTATTTGAATTAATTTTTTAATTTAATAGATCAACTTTAACTATTATT…	ATCCCCAGCTCTTACTCTGCCTCCTCAATCATATTTTATTATTTATTATTTCATTCGTCATACAACAAAAATATCATTATCAAAAATAATTTTAAAATTAATAAAATTTTAATTTTTAATACAACTTTTTTTAATTAATATTATTTATATAACTTTTAATTTTTTATTTTACACTTTATATTTATAACATTGCTAGTACATCAATATCTAATAAAAATAATTTAAAAAATATAATATTATTTTTCTGTTATTTATATATATTTTTAATATATATAAAATAATAAAATAACTCAGTTATTATAAAATAGAAGAAATATATTATTACTCTATTCGTTTATCTATAATAAATTATTTATTTGTTAAATTAAATTATGCAAAACAAACTATTGTTTTAATTTT…	.
CaIAA20	Ca_12344	Ca_20017.1	7	+	19467984	19470584	1032	343	5.92	37.1038	MSPPLLVTEEERQSNTSTVASASPQSLDCFSQNGAGLKERNYLGLSDCSSVDSSTVPSLSDEKKENLNLKATELRLGLPGSQSPERDPDLFLLSSTKLDEKPLFPLLPTKDGICSLSQKNVVSGNKRGFSDAMDGFREGKYTGNARVNILLSPRPSGAQPTTIKEIPNKVLQESPCAANGTGHNHTGNPISGSAPASKAQVVGWPPIRSFRKNSLATASKNNDEVDGKPGPTALFVKVSMDGAPYLRKVDLRNYTTYQELSSDLEKMFSCFTLGQCGSHGAPGREMLSESKLKDFLHGSEYVVTYEDKDGDWMLVGDVPWDMFIDTCKRLKIMKGSDAIGLGM	ATGTCTCCGCCACTGCTGGTTACTGAAGAGGAACGGCAGAGCAACACCTCAACGGTAGCATCTGCGTCTCCTCAATCCTTGGACTGTTTCTCCCAAAATGGGGCTGGATTGAAAGAACGCAATTACCTTGGATTGTCGGATTGCTCATCGGTGGACAGTTCTACTGTACCGAGCTTGTCCGATGAGAAAAAAGAGAATCTAAATTTGAAAGCTACGGAGTTGAGGCTAGGACTTCCTGGTTCCCAGTCGCCCGAAAGGGATCCAGATCTTTTTTTGTTGAGCTCAACAAAACTTGACGAGAAACCGTTGTTCCCTTTGCTTCCTACAAAAGATGGTATCTGCTCATTGTCACAGAAGAATGTGGTTTCGGGAAACAAAAGAGGTTTTTCCGACGCAATG…	TGTCTCCGCCACTGCTGGTTACTGAAGAGGAACGGCAGAGCAACACCTCAACGGTAGCATCTGCGTCTCCTCAATCCTTGGACTGTTTCTCCCAAAATGGGGCTGGATTGAAAGAACGCAATTACCTTGGATTGTCGGATTGCTCATCGGTGGACAGTTCTACTGTACCGAGCTTGTCCGATGAGAAAAAAGAGAATCTAAATTTGAAAGCTACGGAGTTGAGGCTAGGACTTCCTGGTTCCCAGTCGCCCGAAAGGGATCCAGATCTTTTTTTGTTGAGCTCAACAAAACTTGACGAGAAACCGTTGTTCCCTTTGCTTCCTACAAAAGATGGTATCTGCTCATTGTCACAGAAGAATGTGGTTTCGGGAAACAAAAGAGGTTTTTCCGACGCAATGG…	TTAGGAAGGGTATTTTCCATTTCTATGTGTTTTCGTTTTTTTTTTTCTTCTGGAATCATGATTTTCATGAGCTCTATATTTTTTATTTTTTTATTTACTTATGATTTTTCCTGAAATGTTTTTCTGCATTCTTCAGCAAATTTTTAATGTGTCACTGTTATTTAAATTGGCTACTATTGCATTGATCACTGTGAGAGGGTAAGAAGAATAAGTGTGTTTGGTTATGCGGTGGCAAAAATTGATTTTGAATGAATTGATTCAATAAAAATTGATTTTGACTAAAAGTGAGTTGAATGTAAAGTGATTTATGTTTTAATGCATTTATGTGAATATGAGTTGAGTGATAAAATCCTAGGTTTAAAAATCAATTGTATATATTCTAGCTTCAAGTTTGAATCA…	.
CaIAA21	Ca_10136	Ca_19182.1, Ca_24177.1	7	-	31213845	31211716	711	236	8.72	26.5107	MWQRSHEKGSLDEIKLELRLAPPGEQNEKSIKNTLNLQDVENNAFSMPSSVNSALSNRSQNRNGSSPVVGWPPIRSYRKNIATGGSSKSPTESRLVVPDTVEACNKPINNSCKGLFVKIHMDGVPIGRKININAYDSYEKLSSAVDQLFRSLLEEMNLSHYYSAKRDSSRNNKKQEEDKSSTGSLIGSGEYTLVYEDNEGDKMLVGDVPWHMFVSTVKRLRVSKTSDIPAFNREYY	ATGTGGCAAAGAAGCCACGAAAAGGGTTCTTTAGATGAGATTAAATTGGAGCTTAGACTTGCTCCACCTGGTGAACAAAATGAAAAAAGCATTAAAAATACATTAAACTTGCAGGATGTTGAGAATAATGCATTTTCAATGCCTTCTTCTGTTAATTCAGCTTTGTCTAACAGATCTCAGAATAGAAATGGTTCTAGTCCAGTAGTTGGTTGGCCTCCGATTCGTTCTTACAGGAAGAACATTGCAACCGGAGGCTCTTCTAAGTCGCCAACCGAGTCGAGGCTTGTGGTTCCGGACACGGTTGAAGCTTGCAACAAACCTATTAACAACTCTTGTAAAGGTTTGTTTGTGAAGATCCATATGGATGGTGTTCCTATTGGAAGAAAAATAAACATTAAT…	TAATAATACTCACGGTTAAAAGCAGGAATATCAGAAGTCTTGGACACTCTCAGCCTCTTCACTGTTGATACAAACATGCTGCAAAAGCAAACACATTACAAAATAATCATAAACTAACAAATTATTACACTTCACTACCAATAACTAAATCATTGATAAACTAAAACTCACACAATAACATAAGAAAAAGCCAATTGCAATAGTTATATATAAAGTGTATTTGTAATTCTAGGAATGAAATTGCATGGCATGCAGTACTTGGTATTTATGCACACTCAAAAAGATTAATAGTGCACACATACAAACAAAATAGTAATTGTTAAGCACAAAAAATAGATATGAATTTATTGCAGTTAATTGAATAGTTGAGATGCTTCTGTAGTCACTATTTGACGATAG…	TTAGAAAATTGCTTAACAAAAATTCTTCTACAACAACCTATAGTAATAAAAGTTTTGTTTAAGGCTTAAAAAGCATGAACAAGTGGAAAAGCTTGAAGAGTTATAGGAGGACTGACTCAACACAAATAAGGGAACAGAACACATTCAAATATAAAAAAGGGACATAATAATAGCATGGAATTTTTGCCTAACTTTGGTTTTCACACGCTTAAATTATTATTATTATTTTTTATTTTATTTTTTTATTTTTTTTTTGTGTGTGAGATTCTTCTTTGCCTAAACAACCTAAAAACAGAAAGGGAATTAGAGCATAATGCACGCAAGTTGTTGAAACAAATATGTTAGGTAGTTTAGCATAGGAAGTAAAGTAAAGCCAAACATGAAGCATTGACCAAGTTT…	.
CaIAA22	Ca_11527	Ca_25286.1	8	-	9015807	9012819	1026	341	6.37	36.8256	MSPAVVVTEEEGRNKLSSTVVSASSQSFSQIGADLKERNYLGLSDCSSVDSCDSTVPSLCDEKKENLNLKATELRLGLPGSQSPERDSDFYSTKLDEKPLFPLVPTKDGIQKNVVSGNKRGFADTVDGFSQVKFNGNTGINGMLSPRPVGAQPNTVKEMPNKVLQERPCAARGTGHNQAGAASVGGCAPASKAQVVGWPPIRSFRKNSMATASKNNNDEVDGKPGPTALFVKVSMDGAPYLRKVDLRTYTTYQELSSALEKMFSCFTLGQCGSHGAPGREMLSESKLRDLLHGSEYVLTYEDKDGDWMLVGDVPWEMFIETCRRLKIMKGSDAIGLGMCSQ	ATGTCTCCGGCAGTGGTGGTTACGGAGGAGGAAGGGCGGAACAAACTGTCGTCGACGGTTGTTTCTGCTTCTTCACAATCTTTCTCTCAGATTGGTGCTGATTTGAAAGAAAGGAATTATCTAGGGTTGTCAGATTGTTCATCAGTAGACAGTTGTGATTCAACTGTTCCCAGTTTGTGTGATGAGAAAAAGGAGAACTTGAATTTGAAGGCTACTGAGTTGAGATTGGGTCTTCCTGGATCTCAATCACCCGAAAGGGATTCAGATTTTTACTCAACAAAGCTTGATGAGAAGCCGCTGTTTCCTTTGGTTCCTACAAAAGATGGAATACAGAAGAATGTTGTTTCAGGCAACAAGAGAGGATTTGCTGATACAGTAGATGGGTTTTCTCAGGTGAAG…	CACTGAGAACACATACCTAAGCCAATGGCATCAGAACCCTTCATGATCTTCAGCCTTCTGCAAGTTTCAATGAACATCCTGCACATAAAAAAAGGGGTTTCAATTTAGTGAGGGGTATGCAAACAAGAGGAAAGAAAATCTCAACATGTCATTCATTCAGTCCATTTTCTTGGTTCAATCAGAGACTGGAATTGGCATCAAAACTTAATGCCTACATAGAATAGCCCATAGATTAAACTTAATCATTTTCCACCACAAAATCATGGTCATGATCAAATTCTTTATTCTGATATATTGAACAAATCTCCGGCATACATGAAATTTTAACACCTTTCAGAAAAGGAACACCCTCTTAACCATTTTAAATGGGAGAAAAAAAGGACAAGAAAAGATTAAAAA…	TCACTAACAAACTTCAAAACAACAGTTCACTTCACAAACTGTCACCAAAATACACACACACAAAAATAAATTACTAAGCTAATACCAAAAATACCAAAATCAACAATTAAACTCATTAAAATGAATAATATTAACAACAATCACTTGCAAAAGCAAAAAGGCCTGAAATATTAAAATCACACCATTAGTAAACTATTCAAACAACAACAAATCACAGAATAGTTTCAATAGTATTAGATTTTTTTTTCATTATAAAAAAAAAAAAAAAAAAAAAAAANNNNNNNNNNNNNNNNNNNNNNNNNNNNNNNNNNNNNNNNNNNNNNNNNNNNNNNNNNNNNNNNNNNNNNNNNNNNNNNNNNNNNAAAAAAACAGAAAATGTTTAAAAAATTTTTATTTTTT…	.
Soybean
GmIAA1	Glyma.01G019400		1	-	1890851	1886628	1842	359	8.36	38.57	MMSPPAVVTEEEGRSNVSSTVASGSSQSLDRFSQNGAGLKERNYLGLSDCSSVDSSASTVPSLCDEKKENMNLKATELRLGLPGSQSPEREPDLFSLSPAKLDEKPLFPLLPTKDGICLSAQKTVVSGNKRGFADTMDGFSQGKFAGNTGMNAMLSPRPSGAQPSAMKEIPSKLQERPCSTKNGTGHNHTGASISGSAPASKAQVVGWPPIRSFRKNSMATTTNKNNDEVDGKPGVGALFVKVSMDGAPYLRKVDLRSYTTYQELSSALEKMFLSCFTLGQCGSHGAPGREMLSESKLRDLLHGSEYVLTYEDKDGDWMLVGDVPWEMFIDTCKRLKIMKGSDAIGLAPRAMEKSKSRS*	ATGATGTCGCCGCCGGCGGTGGTAACGGAGGAGGAGGGGCGGAGCAACGTGTCGTCGACCGTGGCGTCCGGTTCTTCGCAATCCTTGGACCGTTTCTCTCAGAATGGGGCTGGATTGAAAGAACGAAATTACTTAGGGTTATCTGATTGCTCATCAGTTGATAGCAGTGCCTCTACTGTGCCAAGCTTGTGTGATGAGAAAAAGGAGAACATGAATTTGAAGGCTACAGAGTTGAGGCTGGGTCTTCCCGGATCCCAATCGCCTGAAAGGGAGCCGGATCTTTTCTCTTTAAGCCCAGCAAAGCTTGATGAGAAGCCACTGTTCCCTTTGCTTCCTACTAAAGACGGGATTTGCTTGTCGGCGCAAAAAACTGTTGTTTCTGGCAACAAAAGAGGTTTT…	ATAACCTTACCCAAAGCATTTGCTGACCCATTTTCAAACCCGTAAAATGAAATAATGTCTGTTCAAGATTTAAAGAAAAACATGAAAGAAAAGAATGGGCGAGTGATGTAAATCACAAATATAGTGTTAGAACCGTATGTTGGCTGTAACAGATGTTCAATTTGTCCAAAACAAACAGATTCCTACAATGATTACAGACTCCACAAACACTAACCTTCCAATGTAGCTTCATATGATATTATAGTGGTAACAAATTAACATAATACCACGAGAAACTCTTAAGGGCCATAAAAACAAATAACAGCAGAAGGGCGATAAACCACCAATGCCCGGGAATTCAGTCATATCATCATCCTTTGCTTTTCCCTCTCCGGATCCAACAATAAAACTTTGATCAGA…	CTTAAGACGGAAAAACCAGATAAGAGCACGCAATAATCTATAACTATTAATAAACATAATTATTTTCTTTGATATACATATTTTATTAAATTATTTTATTCTTAAATTATTTTTTAAATTTCAAATTTTTCTTCTATTTTTTATTAACTTCCTACTACTTTTATATTATTAATTTTTATATTCTATCATTTTTTATTAATTATATTTAACTTCTATTTTTACTTATTATTTATAAAATTTAGAAAGGTCCGGAATTCCCCTACTAATAATAATAATAGTACAAGTTGAAACGACGGAGAGTGGCAAAACGGAAAATATGGACTCAGGCAGTGTCGTTTTGTTAGTTTGATAACAATGATAATGATATGGACTCGGGAATTTGCGTTGGACGCTTGCGAT…	.
GmIAA2	Glyma.01G039300		1	-	4258161	4256747	486	161	7.82	17.87	CTNQPTALGASVLRETIPHSPKPLHENKPQISVATAKAQVVGWPPIRSFRKNSMASQPQKNDVAANAEAKSGCLYVKVNMEGSPYLRKVDLNSFTTYKDLSLALEKMFSCFTLSQCGSYGVSSRENLSESRLMDLLHGSKYVLIYEDKDGDWMLVGDVLWE*	TGCACCAACCAACCAACTGCTTTGGGTGCTTCTGTTCTCAGGGAAACTATTCCACACTCTCCAAAACCATTACATGAGAATAAGCCCCAGATTTCTGTTGCAACTGCAAAGGCGCAAGTTGTGGGATGGCCACCAATCCGTTCATTCAGGAAGAACTCAATGGCTTCTCAGCCTCAGAAGAATGATGTTGCTGCTAATGCAGAAGCCAAGTCTGGATGCCTTTATGTTAAAGTCAACATGGAAGGCTCCCCATACTTAAGGAAAGTGGATCTGAATAGTTTTACCACTTACAAGGACCTCTCTTTGGCACTTGAAAAGATGTTTAGTTGTTTTACACTCAGTCAATGTGGCTCATATGGGGTTTCTAGTCGGGAAAATTTAAGTGAAAGTAGATTGATG…	TACTCCCACAGAACATCACCAACTAGCATCCAATCTCCATCCTTGTCTTCATAGATAAGAACATATTTTGAACCATGAAGGAGATCCATCAATCTACTTTCACTTAAATTTTCCCGACTAGAAACCCCATATGAGCCACATTGACCTAAACTTGTTAATAAAACATAATCAGAATAATACATGCATATTATTCAGTTATATGAGTCTATGCCATTGAAACACTATACAAACAAATTCATGCCACCAACCAAAAGCTAAACATAGGAACTTACTGAGTGTAAAACAACTAAACATCTTTTCAAGTGCCAAAGAGAGGTCCTTGTAAGTGGTAAAACTATTCAGATCCACTTTCCTTAAGTATGGGGAGCCTTCCATGTTGACTTTAACATAAAGGCATCC…	AGACTCCAAATTTAAGAACTGTCTTGCACAAAACCATTATAAAACCACAATCCACTCAACATATTGCCAGAAAGAAAAGCCCTATAAATAACACTAACAACAAACATGAAGAATTGAGTTCAACACTCAATAAAGTAAAAGTATTGTCATCATTTTCATCAAACTAGAGACCAATGCTTAGCTTGCAAACATAAGAAAAAAACAATTAATCAGGATCAATACGAAGCTAGTCCCCTCCTTCAGCACCTGATTTTACTTGGGAGATTTGTCAGAGGAAAACATTACATAAAATCATACATAAGTTTTGGATATTTACTCCTCTAAATATCATTTTATAGAATGTGGATTTGACAAATTTAATTATTTAATCAAATGATATATAATCTTCCATAACCATTA…	.
GmIAA3	Glyma.01G098000		1	-	32573493	32569826	951	316	5.83	34.16	MSPPLLVTEDEGQCHASMVASASSPSLNCFSLNEAGFKECNYLGLSDCSSVDSSTVPNLSDEKKENLNLKATELRLGLPGSQSPERETELFSLSSTKLDEKPLFPLLPTKDGICSLSQKTVVSGNKRGFADTMDPEVKTANGTGHNHTSGASISGSAPVAKAQVVGWPPIRSFRKNSLATTSKNNDEVDGKPGAAALFVKVSMDGAPYLRKVDLRNYTMYQELSSALEKMFSCFTLGQCGSHGAPGREMLSESKLKDLLHGSEYVLTYEDKDGDWMLVGDVPWDMFIDTCKRLKIMKGSDAIGLAPRAMEKSRSRC*	ATGTCTCCGCCATTGCTGGTTACCGAAGATGAAGGGCAGTGCCATGCCTCGATGGTAGCATCTGCATCTTCACCATCCCTGAACTGTTTCTCCCTAAATGAGGCCGGATTTAAAGAATGCAATTACCTGGGATTGTCAGATTGCTCTTCGGTGGACAGTTCTACTGTCCCGAATTTGTCTGATGAGAAAAAGGAGAATCTGAATTTGAAGGCTACTGAGTTGAGGCTTGGCCTTCCGGGATCCCAGTCACCTGAAAGGGAGACAGAACTTTTCTCGTTGAGCTCAACAAAACTTGATGAGAAACCACTGTTCCCTTTGCTTCCTACAAAGGATGGAATCTGCTCATTGTCTCAAAAAACTGTGGTCTCGGGCAACAAAAGAGGTTTTGCTGACACAATG…	TAGCACCTGCTCCTGGATTTTTCCATGGCCCTGGGAGCTGCAAAGAAAAGATAAACTACCTAAGCAAACTCTGAGCACATTAACTGCGTTAATTAGGCAAATTATCAGTGTAGTGAATATAGAAATTGAATAGAGACTTTGCTGATTAGAGAGGGAGGAAGAGGGAGGGGAGTTAATTACAGGCATACACCAGAGGCACTACCAATATTAGTTTTCCTTGAAGTAATTTACAAGGAAACAAATTGTAGGCAACCCATAATTGTTAATTGCATATATAAACCAGAGATACTTTCATAGCTTCCTTGTGTTACAATTTTCATGCAAACTCCAGCATTTATCAGTATCTCTCTAGTTTCTAAACACTCATTTAATGATTAATCTGTGCAGAAAACCAAGCAC…	TCTGTTGCAGTGAAAGTGACAGACTTGGCAACACTAACAGGAACAACACCCCTTGAAGTTGGACAAAACAAGGTAGCAACATCTTTTTTCAGATCCACCACCATTCCATTTTCCATCAATGGCATCAAAGAAATAAAAAAATTGATCAATTTAAAAGTAAAAAACAAAGACTAAACAACATAAGCACACGCTTTCGGCTAACAACAAACTGGAATCAACACTGCTAGGGTTCATACCTTTTAAGGAGTTGACAGATGAAGTGGTCTGTCGTATCTTCGAACACCTTCAACTCAGAGACGACCCAGGCTAAGCTTTAGTGAGAGACGACTTCGAGGCTGACGTCAAGCACAACTGTGAGAATGACCTTCGAGGGTCACAAATGTCAAGCACATCAGGGTC…	.
GmIAA4	Glyma.02G000500		2	-	58453	56569	1159	192	6.19	21.58	MESRVVFENDLNLKATELRLGLPGTEDKTVHAISIRNNKRQVPETSQESVSISKASPDQHVESDPAPPAKAKIVGWPPIRSYRKQSLQEGDQGDGIYVKVIMDGAPYLRKIDLKVYRGYPELLKALETMFKLTIGEYSEREGYKGSEYAPTYEDKDGDWMLVGDVPWDMFMTSCKRLRVMKGSEARGLGCGV*	ATGGAAAGCAGAGTGGTATTTGAGAATGATTTGAATCTCAAGGCAACAGAGCTAAGATTGGGGTTGCCAGGGACGGAGGACAAAACCGTGCATGCTATTAGTATTAGAAACAACAAAAGGCAAGTGCCTGAAACTTCTCAAGAGTCTGTTTCCATTTCCAAGGCCTCACCTGACCAGCATGTGGAGAGTGATCCAGCCCCTCCAGCCAAGGCAAAGATAGTGGGGTGGCCACCAATCAGATCTTACAGGAAACAAAGCCTGCAGGAGGGTGATCAGGGGGATGGGATCTATGTGAAAGTGATCATGGATGGAGCACCTTACCTCAGAAAGATTGACTTGAAAGTCTATAGGGGCTATCCTGAACTACTCAAAGCTTTAGAAACCATGTTCAAGTTGACC…	AGCATGCACATAGTTAATTTTGTGTCCATTGAATTGCAAAGTATTACATGAATATTTGATGTATTACACTATATTTTTGTGTGAGATaaaaagaaaaagaaaaaaaaaaaCCTTGGATGAACAAATCAATCCCTTTTATCTCTCTTGTCCACAAACTTCGTTTAAGACAAATTTCTCTGAGGTTCCTCTTGAAAGGGTTCAATGGAAATAATAGCATATAGCACCCCCAATCACATATGCTAAAATTAATAACCAGAAATATTGACAAAACTTGTAGAAAGAGCCTTCCATATCCCTACTTTAGAGTCCTCCCAGATTGGCATGGTGATAGATAGACAGATAGCTAAGCATTGATTCAAAATCCCTTAGTTCCAAGAACTGAATTGATGAAAGAATGAT…	NNNNNNNNNNNNNNNNNNNNNNNNNNNNNNNNNNNNNNNNNNNNNNNNNNNNNNNNNNNNNNNNNNNNNNNNNNNNNNNNNNNNNNNNNNNNNNNNNNNNNNNNNNNNNNNNNNNNNNNNNNNNNNNNNNTTATTTTTAAAAATATACTAATTTGTTAACAGTGTAAAAAATATGACCCTGTACAGTTATTAAATTCTATATTAAATATATATGAATGTTATCTTAATCAGTATTTAAACAAAAGGAACACATATATTCATAATTTTTTATAAGTTACATAAGCAACATTAATGTGTGGTAAATTGATTAGTTACCAATGGTGAAGGAGCTAAACATTTTGCCCAAGGCATCAGAGAGCTCTGGGTAACTCTTGTACATCTTCAAGTCAACTTTGCGGA…	.
GmIAA5	Glyma.02G007300		2	+	761828	763421	1106	180	5.77	19.98	MGKASSSSSSSISSCRNPSNYSTASSLTHQHSDQDHLRTDLRLGLSISTTHDQHVGSSSSGGHWQPMQPHLSSFSQATEVNHCSDHTSFFVKVYMEGIPIGRKLNLLAHDGYHELVKTLEQMFDTTILWGTEMDGVQPDRCHVLTYEDGEGDLIMVGDVPWEMFLSAVKRLKITRVETFG*	ATGGGCAAAGCCTCTAGTTCTTCCTCCTCTTCTATCTCCAGCTGCAGAAACCCTTCCAATTATTCAACTGCATCCTCTCTCACACACCAACATAGTGATCAAGACCACCTTCGCACAGATCTTAGGCTTGGACTAAGCATTTCCACTACTCATGATCAACATGTTGGCTCTTCTAGTTCAGGGGGGCACTGGCAACCGATGCAGCCACATCTAAGTAGTTTTTCACAAGCTACTGAAGTGAATCATTGCAGTGATCATACCAGCTTCTTTGTGAAGGTGTACATGGAAGGCATTCCGATTGGTAGAAAACTCAACCTGTTAGCTCATGATGGCTACCACGAGTTAGTAAAGACCCTTGAACAGATGTTTGACACTACCATTTTGTGGGGAACTGAAATG…	CATGACAACATTTTAGGTCTACCAATTGCATGAAAGGAAGAAAAAGAGGAGAGGTGGCCAATGGAGGGTGGTGCAGCTAGCAGCTGAAAAAGTCTTCTTCATACCACTGCTCATGTTCTCTCTTTTATATAAGGCCTTTAATGTGGCGGCTTCATGTGTAATCTAGCAAACTAGCTAGTAGTTGGTTTCCTTCCACAATGGGCAAAGCCTCTAGTTCTTCCTCCTCTTCTATCTCCAGCTGCAGAAACCCTTCCAATTATTCAACTGCATCCTCTCTCACACACCAACATAGTGATCAAGACCACCTTCGCACAGATCTTAGGCTTGGACTAAGCATTTCCACTACTCATGATCAACATGTTGGCTCTTCTAGTTCAGGGTTTGTATACACACACACGt…	TTAAGTTTGGGTGAGGTTGGCATTAATACAATGATGCAAGGGGTGCTTTGTCATTTTAACTAGTTTATGGAGCAATGGGCTTGTGCCACGTGGAGGAATGTGCGACCGAGACCTTTACGACCTTGTTGGGATAGGCAATGACAATGTCATGTTATCTTCCTATGATTGTTGAGTGGAACAAGTGGAAGTGGTTGCCCACTGCTTCTTGATTATCTATCTCCTTTTTCATTCATTTTTTTCTTTTCTATTATTATCACTCCTAGGGTTTCCTCATTTCACCAATACGGTAAATTTTTACTACTTACTATTCCTATTTTCTTCCGTTTATAATTCATTTAAAGCTAGCTAATAGATATATCATGTATATAACTATGTATCATGTATAACTTTTTCTTTTTG…	.
GmIAA6	Glyma.02G142400		2	-	14689877	14688639	481	53	7.77	6.13	MSPTYEDRDGDWMLVGDVPWEMFVESCKRLRIMKGKEAIGLAPRAVEKCKNRS*	ATGTCCCCGACCTATGAAGACAGGGATGGCGACTGGATGCTTGTCGGTGATGTGCCATGGGAGATGTTTGTTGAATCATGCAAGCGTTTACGTATCATGAAAGGAAAGGAAGCTATTGGACTGGCACCAAGAGCCGTGGAGAAATGCAAGAACAGGAGCTAG	TCTACTACAACAGACAAGCAAATTAATAAACTTATTATTATGCAAGCACACAAGTAAAGAAATAAGAAAGTCTTGCAACATAATTTAGAGTCATTATCGTTTGTGTTCATAATTTATACTTACGACATCTCACAACTTTGTTTGAAATATATATTATATAACAAACCATAATGATACACAGATTTACTTAACTATATTTTTTAACACCCTGCTCTCTCCCTCTGTGTCTGCTGCAGCTTAACCTTGCTTCAGTTACTAAGTCAACTAGGCACCGCTAATGATGATGGAGCAGATTTTGGACTGGTAACTACTAGTCTAGCTCCTGTTCTTGCATTTCTCCACGGCTCTTGGTGCTGAGGCACAATAAATTAAACAAGTTTCTTTTTCAGAATATGTTAA…	AATTGTTGTTTGGTACCCATGTTAGCATTTTTAGAAGATTACTTTCATTATTTATTTATTTAAGATATTTTAAGATTATTTTGACTAATATTTATAATTTAGACGTGATCATTGATACTCCACATATTAATGCTTGTTCTAATTACTATACATTTTCAGATTTATTGAATGTCAATTAATTGAGTATTTAGAAATAAAGATATAAAATTTGAATAATTCAATCTGTTTTAAATTGAACTGGTCGAATTATATTTTATTTTTATGATGATGATTTTTTTAACCCAAAAATTAATCCAATTAATCAAGGGCTATGTCCAATTTAAAACAAGTTCCACACCTTTGATAAATCTTGAGTAAGGTGGTGTGAGTAGGAACATCAAATGGGGAAAGTTTATCATT…	.
GmIAA7	Glyma.02G142500		2	-	14691925	14690185	707	170	6.39	18.23	MVFEETELRLGLGLCLPGNGTTATTEAAAAELGVRKRGFSETETDETATVDLMLNLSPKEAAAADGADPREKPKTSPKEKTLLLPDPAKPPAKAQVVGWPPVRSFRKNMFAAQKSSGGEESEKSSPNASFVKVSMDGAPYLRKVDLKMYKSYPELSDALGKMFSSFTIGN*	ATGGTGTTTGAGGAAACTGAGCTGAGGCTGGGACTGGGACTATGTCTCCCTGGAAATGGAACCACGGCAACAACTGAAGCTGCTGCTGCGGAATTAGGAGTGAGGAAGAGAGGGTTCTCTGAGACTGAAACTGATGAAACAGCCACCGTTGATTTGATGCTTAACCTCTCACCCAAGGAAGCTGCTGCTGCTGATGGTGCAGATCCACGTGAGAAGCCAAAGACTTCGCCGAAGGAGAAGACCCTTCTGCTTCCCGATCCCGCCAAGCCTCCTGCCAAGGCGCAAGTGGTGGGATGGCCACCCGTGAGGTCTTTCCGGAAGAACATGTTCGCAGCCCAAAAGAGCAGCGGCGGAGAGGAAAGCGAAAAGAGCAGCCCTAATGCAAGCTTTGTCAAAGTT…	TTAGTTACCAATGGTGAAGGAGCTAAACATTTTGCCCAAGGCATCAGAGAGCTCTGGGTAACTCTTGTACATCTTCAAGTCAACTTTGCGGAGGTAAGGTGCTCCATCCATGCTAACTTTGACAAAGCTTGCATTAGGGCTGCTCTTTTCGCTTTCCTCTCCGCCGCTGCTCTTTTGGGCTGCGAACATGTTCTTCCGGAAAGACCTCACGGGTGGCCATCCCACCACTTGCGCCCTAAAGTGTTCATTTTGTTTTGATTCATTAATATTCGTATAATCACTTCATAGTTAGAGGGGTTGGGGATGGAATTATGCATATAATGAAACTAAAATTAAATCAATTAATCatatatatatatatatatatatatatatatatatatatatatatatataGTC…	AGAATAACCTTTTGATTTATTGTTTTGTTTAGGAAAAATAGCAGTGTTTTTTCCACCCTCTTGTTGGCATATGGCTATTTACTTTACCCGTTGAAAAGAAAAGATGCTATTTATTTCTGAAGGCTTCCCATCCGTCGATTCGACCATAATGACAAATCGACGGTGCAATGTCAATCACCAGAAAAGCCAGGCATTCATGCTGTGTTTCCTCGTATTATTCGGTGGAATCCACATTTTTAATAAATAAAAAGTCAAAGAAATAATTATCCAGAATAAAAATAGCACAATATTTCAATTATTTTGATATTATTTTTAATTGAAGTTAAACTTTTTTGTTGAACATTGAAATTAAAATTTATCTCAATAAATTATTCAATAAAATTTTTATATTACTTATTA…	.
GmIAA8	Glyma.02G142600		2	+	14709703	14711363	1201	202	5.33	22.59	MENSLGKYGKELNLEATELRLGLPGSDEPEKRSAVRSNKRSSPEASEEECISKGNMNSSDGSDITSDDQDNVVPPAKAQVVGWPPVRSYRKNSLQQKKEEQAEGAGMYVKVSMEGAPYLRKIDLKVYKSYPELLKALENMFKCTFGQYSEREGYNGSEYAPTYEDKDGDWMLVGDVPWNMFVSSCKRLRIMKGSEAKGLGCF*	ATGGAGAATTCATTGGGAAAGTACGGAAAAGAGCTTAATCTCGAGGCTACAGAGTTGAGGTTGGGGTTGCCTGGAAGCGATGAGCCTGAGAAACGTTCTGCTGTTAGAAGCAACAAGAGATCTTCACCAGAAGCAAGTGAAGAAGAGTGCATAAGCAAGGGCAACATGAATTCTTCTGATGGTTCTGATATCACAAGTGATGACCAAGACAACGTTGTGCCACCTGCAAAGGCACAAGTAGTGGGATGGCCACCGGTTCGATCATATAGGAAGAATAGTCTACAACAAAAGAAAGAAGAACAGGCTGAAGGGGCTGGGATGTACGTGAAAGTTAGCATGGAAGGTGCACCTTACTTGAGGAAGATAGATCTAAAGGTTTACAAGAGCTACCCAGAACTC…	TAACGAGCCACCCACTAGCCTTGCATCTCATTTCTCAATTCTCACATTATTATTCATATCTCTCTCTCTCTCCCCCAAGAAATTCAACAGAGTTTTGATTAACTTGAAATTGTTCAACAAGAAATGGAGAATTCATTGGGAAAGTACGGAAAAGAGCTTAATCTCGAGGCTACAGAGTTGAGGTTGGGGTTGCCTGGAAGCGATGAGCCTGAGAAACGTTCTGCTGTTAGAAGCAACAAGAGATCTTCACCAGAAGCAAGTGAAGAAGAGTGCATAAGCAAGGGCAACATGAATTCTTCTGATGGTTCTGATATCACAAGTGATGACCAAGACAACGTTGTGCCACCTGCAAAGTAAGTGTGatatatatatatatatacacatatCCTTTTAATTTTC…	AATATATATATATATATATATATATATATATATATATATATATATATATATATATTCGTGTTAATGTGGGAAAGTTGGAAATGCAAGGTTGTTAATTTATAGGAAAGTTGGAAATAAAAGGAGGTGGCAGGCTGGCAGGTGAGTAAGTGAGTGAGTGAGGGTGCATTATGGACAAAGACGTGTCGGTAGCAGCAACAGCGGTTTTAAAGCAACATGTACCCTTAGTTCCAGGACAAATGTGGGACACACTCACCAACCCTTTGGTCTGCCTTCAACTCCTTACTCCTTAGGCCGAGTTTGATTGTTGATATGAGAAAATATTTCAATTAAAATAAAGAAATATATAATCATATTTTTTTTTTAGTTAGACAAATTCTATTTTAAAAAATTTCCCTTTTT…	.
GmIAA9	Glyma.02G218100		2	+	40542301	40547137	1910	366	5.89	39.67	MSKPLLGIAEEEGQSNVTLLVSSSATMESVCLNSSKLKERNYMGLSDCSSVDSSAPSFSDETKSNLNLKATELRLGLPGSQSPERDSDLCLRSSIQFDEKPLFPLHPATDEHHSSSKPAVLGNKRGFSDVMSGFAEEKLLVSSEVNTILPPRPSSNVGLKPSSMLENVGAQQQAKELATVKVGHERSHAVNESRPNLNDSTNNNSSAPATKAQVVGWPPIRSFRKNSLVTTSKNVEEVDGKVGPGALFVKVSMDGAPYLRKVDLKNYNAYADLSSALENMFSCFTIGSCGSHGNLGGEVLNETKLKDLLHGSEYVLTYEDKDGDWMLVGDVPWEMFTETCKRLRIMKSSEAIGLAPRAVEKSKSRN*	ATGTCCAAGCCACTGCTAGGCATAGCGGAAGAGGAAGGTCAAAGCAATGTCACTTTGTTGGTTTCTTCCTCAGCCACCATGGAAAGTGTGTGCCTGAATAGCTCAAAACTGAAAGAGCGCAACTACATGGGGTTATCTGATTGTTCATCTGTGGACAGCTCCGCGCCGTCCTTCTCAGATGAGACTAAGAGCAATCTGAACCTCAAGGCTACTGAGCTCAGACTGGGGCTTCCGGGGTCGCAATCTCCCGAACGAGATTCAGATCTTTGCTTGAGAAGTTCGATTCAGTTTGATGAAAAGCCACTGTTTCCTTTGCATCCTGCAACTGATGAACACCATTCCTCATCAAAGCCTGCTGTTTTGGGAAACAAAAGAGGGTTCTCAGATGTCATGAGTGGA…	AAAATGTGAAAGAATTGTGCTGTTCATCACTGTTCATATTACAGTTTCTTGTAGATATTCTGAATTTTGACTTGCTTCACTTCACCTCAACCTCTTCCTTGAGTAAAAATGGAAATTGCATAAAGGGCAGTGTTTTTCTTGAGACGCTTTCTTTATATTAAAGTCGTATATTTTAATGCATGCTGTCGAGCTTTTGTTACTTTGTGACAAATGGAGGGTCCTTAGTTCTGTTTCTCTTTCTTCTCTCTGTGCTTTCAACCAAGTTCTCAAATCACTCTTCTTCTTCACCCTTCTGATCTGCTAATTCTCAAGGTAAAACATTGTCATCTTCAGCTTCTAATGTTTGCTTTCACGTTTTTTTTTTCTTGTTACCTGTTTGTTTGACCAAGGATTGGGAAA…	GTAAAAGTTACTAATAATTATTGTGATCAACATAACAATACACTTTTTTTTAATGTCTCCAATTCCAACATGTGTTTGATATTGAACAGAACATATCTTTCTTTTTTTTCTCATGTTATCAAATCGTGTTGATTGCCAGCCCCTAAGACCCGATCTCGTGTACCATCATTTTGCCATTAAAAAAAGTCAATAATATATTCAAACTTGTCATGTAGTTCACGAAGCGATTATATATAACCTTTTTATTTGTGTATCGTAAAATTGGTTTTGATATTGATTACCGTGAAAACTGGCTAGTCATGCATAATAGAAAGCAAAACGAAACCATCAGAAGGAAATAAATGCACGAGACAATTCTGTACAAACGAAAGAAAATGATGGTGAACTTTGTCTAGTGCA…	.
GmIAA10	Glyma.03G158600		3	-	37389357	37387584	1245	206	5.22	22.66	MGSFETELMNLKATELRLGLPGCDETNEKSSSSSGSVVRSNKRSSPEPSVEESRCNSNGSSDSTTTSDHDQDSAQPEKVQVVGWPPIRSFRKNSLQQQKKVEQLQGDGGGMYVKVSMAGAPYLRKIDLKVYNSYPELLAALQSLFTCTFGEYSEREGYNGSEYAPTYEDKDGDWMLVGDVPWNMFVSSCKRLKIIKGSEAKGLGCL*	ATGGGGAGCTTTGAAACTGAACTGATGAATCTTAAGGCCACAGAGTTGAGGTTGGGACTGCCCGGCTGTGATGAAACTAATGAGAAAAGTTCATCCAGTAGTGGATCTGTTGTTAGAAGCAACAAGAGATCTTCACCAGAACCCAGTGTGGAAGAGTCCAGGTGCAACTCTAATGGTTCTTCAGATTCTACCACCACAAGTGATCATGATCAAGACAGTGCCCAACCTGAAAAGGTACAAGTAGTGGGGTGGCCACCAATTAGATCTTTTAGGAAGAACAGTCTGCAACAACAGAAGAAGGTGGAGCAGCTGCAGGGTGATGGAGGTGGAATGTACGTGAAAGTGAGCATGGCTGGTGCACCTTACTTGAGGAAGATAGATCTCAAGGTTTACAATAGC…	AAAATCAAACGGAAAGACATAGCTTTATTACTATTATATTCTCGATCAGATCTAGCTAGGACAAAATGAtattattattgttattattagttataattatattCACGATCTGTACAATTGAAATAGCATTAACTTTTCTTATATTTTCTTTCTCTTTCTTTTTGAGAGGAATATTACATATAATTTAGAAAGCAGACCTCAAAGCCGCCTCTGTTGAAATTAATAAAGAAAAAATAACGTGTATATATATATTCATCTATTTTCCTATAATAAACTATATATGAGTTCTCATAAAACACCATGTACTTGCTTGCACAACACAAAGGGTATTTGTCTCTGAAGATCTCATGACTATCTTGCTTTTGCTTTTGTAAGTTTTGTTGGTCACAAACAACCCAA…	TTATTCTGGTGGTGCATGAATTGCTTCCGCACACTGAGGGGAAGGATAAACTAACCGACCACTGGCCTGTCTGTCACACGCGCTTCCTCACTCGCCAATCACACCGTGACAAGGCATCGTTTCGGGGGCGTGGGAGTGGGGCCTATTCTACACGGTCGAAGTTCAATGACGGATGTGACTGTCTGTCACATGAAGGACACGAGAAAGCAGGTTGTTCCAGTGGGAGGGGGCATTAAGGAAACAAACACAGCCATTGATAGTGACAAGCGGGGACCACAATCCCACGGTTCAGATCGACTGGGCTTTTGGGAGTGGATCTGGGAGCGTTGGATCTGTATAGAAACAAATCCATGTGACAGAGGGGTGTGGGGCCCAAGTGGGTGTCCTTGATTGGATGGG…	.
GmIAA11	Glyma.03G158700		3	+	37402403	37406031	1350	254	5.55	28.1	MEVGLNKKENMGFEETELRLGLPGNVGGTGTEEVLIRKRGFSETETETEEDESATTVDLMLNLSSKEAAAAADPTDKHKTLPKEKTLLPADPAKPPAKAQVVGWPPVRSFRKNMLAVQKSVGEENEKNSSSPNASFVKVSMDGAPYLRKVDLKMYKSYRELSDSLGKMFSSFTIGNCESQGMKDFMNESKLNDLLNSSDYVPTYEDKDGDWMLVGDVPWEMFVESCKRLRIMKGKEAIGLGLAPRAMAKSKNRS*	ATGGAGGTTGGCCTCAACAAGAAGGAGAACATGGGGTTTGAGGAAACTGAGCTAAGGCTTGGACTGCCTGGAAACGTAGGAGGCACTGGCACTGAAGAAGTGCTCATCAGGAAGAGAGGTTTCTCTGAGACTGAAACTGAAACTGAGGAGGATGAGTCTGCTACCACTGTGGATTTGATGCTTAATCTTTCTTCTAAGGAAGCTGCTGCTGCTGCAGATCCAACTGATAAGCACAAGACTTTGCCTAAGGAGAAGACTCTTCTGCCTGCAGATCCTGCTAAGCCTCCAGCCAAGGCACAGGTGGTAGGTTGGCCACCTGTGCGGTCCTTCCGGAAGAACATGTTAGCTGTACAAAAGAGCGTCGGAGAAGAGAACGAGAAGAACAGCAGCAGCCCTAAT…	TGTCCCGCCCCTGCCCCTATACCATAGTACATTAGTACCCCCACACACCCCTCTATCTTTCACTATTATTGCCACACACAAATCAATTAACTGAATTCTTAGACAGAGAAAGAGGAGTAGTACTAGTGATAAGGTGATCATAATAGAGCATAATATAAGAGAGTGAAAACTCATGGAGGTTGGCCTCAACAAGAAGGAGAACATGGGGTTTGAGGAAACTGAGCTAAGGCTTGGACTGCCTGGAAACGTAGGAGGCACTGGCACTGAAGAAGTGCTCATCAGGAAGAGAGGTTTCTCTGAGACTGAAACTGAAACTGAGGAGGATGAGTCTGCTACCACTGTGGATTTGATGCTTAATCTTTCTTCTAAGGAAGCTGCTGCTGCTGCAGATCCAACTGA…	AATGTATGCTGATTTAACACGTACGATATGCGTTAATAATTATATATATGGCTACTCTGATTGACAGTTCTAGCCAAAGAGTGAACAACTTAATTTCGGCTAACAATGAATTAAGCATATTTTTTTTCATGCTAATTACACTATATGAATTAACTGCATAAAAGCAATTGATGTAGAAAATTAATGAGTTTAATTTGAAGCTATGTATGATGTGTCTATTGCTGATTCATATGGTAAAATATAGTAGAAGACTTTTTTTCAAGCATGCATCCACGTAAGAGTCCACTCGGGAAGCGAGTACTCCTAGAGTTTAGTTTTTTTTTTTTTTTTTATCGATCCTAGGTGGATCATCGCGATCTAAGACCAATTATAAGTGTTGTTAAATCCAAGGATGAATAG…	.
GmIAA12	Glyma.03G167400		3	+	38174406	38178950	1190	245	7.02	26.46	MSKDDNSSSLDSSSSDLQLSLSLTLSPYATTSSPSSISHSCSAALATAASQVVGWPPLGAYRMNIYNSQAKSPATEVFNSTVDNKRASNSTGVRKTADGGSDSSNIIFKEKGNLRSSLFVKVKMDGIPIGRKVDLGAHGSYETLAQTLEDMFDESATVLTHKVGSNGEDHGTEVGADGHSKLLHGSSDLVLTYEDKEGDWMLVGDVPWWMFLNSVRRLRIMRTPEANGLAPRLKEKNRRSKCKLI*	ATGTCTAAAGATGACAACTCTTCTTCACTGGATTCTTCTTCTTCTGACCTTCAATTATCTCTCTCTTTAACACTCTCTCCCTATGCCACCACTTCTTCTCCTTCATCTATTTCTCATTCCTGTTCTGCTGCTCTTGCCACCGCTGCCAGTCAAGTTGTTGGATGGCCTCCCCTTGGAGCATATAGAATGAATATCTATAATAGCCAGGCAAAATCACCAGCCACAGAAGTATTCAATTCTACAGTTGACAACAAAAGAGCAAGCAATAGTACTGGGGTTAGGAAGACTGCAGATGGTGGCAGTGATAGTAGCAACATTATTTTCAAAGAAAAAGGAAACCTCAGGAGTTCCCTGTTTGTGAAAGTAAAAATGGATGGGATACCAATTGGAAGGAAGGTT…	AACGATCGACAAGAACATGGTATATTTTCCCTGAACTTTGTCTTGTCGGGATGTCTTATATGGGTGTGTGGGTCCTACCGCACTCGCTAGTTACAAGCAACCACTTCTTCTACTGAGAAGAAGTCTTGTTATTGCTTCCCCTTGATCCATGAGGTTGGAGGGACAAGACAAGAATGATGAACACGTGTCCCACACGCTCATGAGTCTGTCTAAGACTCTTGTTAACCACGCCACTTTTCTTCTTCTTGATATTCCCTCACTTCACTTCACTCTTGACAACTTGAGACTTGAGAGCGGAGAAGGCTCTTCAATTCAATGTCTAAAGATGACAACTCTTCTTCACTGGATTCTTCTTCTTCTGACCTTCAATTATCTCTCTCTTTAACACTCTCTCCCTAT…	GTATACATTATAGCTATAATTTATAACTAGTGTGAAAATATATGTTAGAGCATTTATGATGATCCTTTGGTTTGGTTACTATATATTTCTATATATTTTTCTTGACTTGAGTTTTCTCATTCCTTGCATGTATCGTGTTTCGAAAACAATCCTATTTAAAGAATTATCATACACTAAATATAGAGATTTCTCTTGACAAGAATTTGAACCTTGATTCTCATTATACAGGATGTTAGACTTTTTCAGTATACTCAATCCTTGTTGATTGATCCAATTTCGTTTTCTAAAATACTAATTCAAGATTTTAAATAAAGAGCATTTAGTCTGGTCATTATATATTTTTCTTGACCCAGTTATATTTATTAAAAACACTGATTCGAGGTTCTAAATAAAATAGTA…	.
GmIAA13	Glyma.03G224800		3	-	42716552	42715025	1165	180	5.94	19.95	MGKPASSSSSSISSTTNRRLLISTASSLTQQLPTDLRLGLGISATQHVASSISRGQWQQPHHPFVNNNYSQAAASAEVNDCSNDHSSFFVKVYMEGIPIGRKLNILAHGGYYELVRTLEHMFDTTILWGTEMNGVQPERCHVLTYEDEEGDLVMVGDVPWEMFLSTVKRLKITRVDTFGC*	ATGGGCAAACCCGCTAGTTCTTCCTCTTCCTCTATTAGCAGCACTACCAACCGCCGCCTCCTCATTTCAACCGCATCTTCTCTCACTCAACAACTTCCTACTGATCTCAGGCTTGGACTCGGCATTTCTGCCACTCAACATGTTGCTTCTTCTATTTCAAGGGGCCAATGGCAACAACCACACCATCCTTTTGTGAACAATAATTATTCACAAGCTGCTGCTTCTGCTGAAGTGAATGATTGCAGCAACGATCATAGCAGCTTCTTTGTGAAGGTGTACATGGAAGGGATTCCAATCGGAAGAAAGCTCAATATACTAGCTCATGGAGGCTACTATGAATTAGTCAGGACTCTTGAACACATGTTTGACACTACCATTCTTTGGGGAACAGAGATGAAT…	AACATCAACGCAAGAATTAACATTAGAAGTAATGCATCAGGTGTAGGAGTACCAACATTCATTACCAGAAAAAATTTCTACACTTTTTGTTAAATCGACAGTACAATAATTATAATGCAGTTGTAATCTCAGTCCACAGATATGATCTAGCTCTGCCCCCGGGGCATGTAACATTACTCTATCTCCAGGCAGAAAACAGAGACTCGTATATTCATTTGCTCTCAACATAATAATAAAATTGAGGAAATTGAGTCGGCAAAGAGAAATTCTAACAGTTAGAATCTGAGTTCTGGAAAGAAAATAAAGCCGGTAGCCCAGAATGGGTGAGAACTAATATACAACACTATTCTTTTCCATTAATCTCCAAAGAAGAGCAGAGTGAGCTATGCATATACATCT…	AAACAAAGAAAGAGAGAGACATGATGGTTCTATTCGTAGAATCAACCACTTTCTCTTCTCCAAATTTTTATCTTTTTTCCATGTAATTGCTACACCTCAATTGTCGTCATGGTAGCCGACAACTACACGTGTCAGTAACAAAACTCCAGCTTGGCATCTTTCCAGTGACCACGTGTTTATTCCATCCCTAATTTTCATTTGCTTCAACCCTATTTATATTTATATCACCATATTATAATATGAATTAGATTAGATGATCTCATGACTCATGCGGATACTTCTTTTATATAACCACTATTGTTATTACATATTATAATATCGATTAGATTGGATGATCTTACGGGAATAATCTTCCAGAACACCCGTGTATCCTTTGTATTAGTCAAAATAAGAGTATTA…	.
GmIAA14	Glyma.03G247400		3	+	44423506	44426121	1202	243	8.54	26.83	MEAERDKYKMINFEETELRLGLPLSGNETLKTTCSTGKRVFSDTAVDLKLNLSSTSNSASSDLTKEKNITAAAPPANDPAKPPAKAQVVGWPPVRSFRKNIVQRSNNNEGEKAATSSSNNVNTGAAFVKVSMDGAPYLRKVDLKLYKSYQELLDALAKMFSSFTIDKCGSQGMKDFMNESKLIDLLNGSDYVPTYEDKDADWMLVGDVPWEMFVESCKRLRIMKGSEAIGLAPRAVEKCKNRS*	ATGGAGGCAGAGCGAGACAAGTACAAGATGATCAACTTTGAAGAAACCGAGTTACGACTCGGCCTCCCACTCAGTGGAAACGAGACGCTCAAAACCACTTGCAGCACTGGGAAGAGGGTTTTTTCGGATACTGCCGTGGATTTGAAGCTTAACCTTTCCTCAACCTCAAACAGTGCTTCTTCTGACCTGACTAAAGAGAAGAACATCACTGCTGCTGCACCTCCTGCTAACGACCCAGCAAAGCCACCTGCAAAGGCACAAGTGGTGGGGTGGCCACCAGTGAGGTCTTTCAGAAAGAACATTGTTCAAAGGAGTAACAACAATGAGGGCGAAAAAGCCGCCACAAGTAGTAGCAACAATGTGAACACGGGAGCAGCTTTCGTGAAGGTGAGCATGGAT…	TTCCCAACTCACACCTCTTTCTCCTTCTCCCCAGTTCTCAAACCTTACCTAGTATTTTCGTTTCTGAACCCAATTAATTAAGCACACAAGGACCATAACATACCTATACCTCAATATCACAAGTCTTATGGAGGCAGAGCGAGACAAGTACAAGATGATCAACTTTGAAGAAACCGAGTTACGACTCGGCCTCCCACTCAGTGGAAACGAGACGCTCAAAACCACTTGCAGCACTGGGAAGAGGGTTTTTTCGGATACTGCCGTGGATTTGAAGCTTAACCTTTCCTCAACCTCAAACAGTGCTTCTTCTGACCTGACTAAAGAGAAGAACATCACTGCTGCTGCACCTCCTGCTAACGACCCAGCAAAGCCACCTGCAAAGTTAGTTTTTTTTTTTTC…	CTGCTGAAAATGTACGTGAAGAGAGAGGAACCAAGTTAATATATGAAAAATTGGTTAACTTTTATATAAGGATTAAATTCTATATATCAAATTCTAGGCTTTTGTTGGTTATCATTCTTTTTTCTTTTCAAGATAGGAAAAATACTAAAGAACCGTAAAAGAAATAATAAAAAAACATATGTATAAATATTTATAAATAAAAAGATTACTAATCAAATAAATATATTATAATTATCCACGAATCCCTCTAATTTTAGGAGACATGAGGATTATAATTTTTTTAACTTCTAGAGATACAATAACATATCGATCATGAGATTTAATTAGAAAGAATTGATGGAAAAATTTTATGTTATATATAATAATTTTTTTAACACTCGAATTATATGAGAAATTTAT…	.
GmIAA15	Glyma.04G066300		4	+	5525939	5528040	1476	226	9.46	26.25	MEVDLVLALPTQNSVEEFKLNKSKQIVSLQLWRASCGSESEKRVKHNKRSFEESFGHFLKPLPLLVWSGQPNEEDDRSEKVQRNIHIPNKNGDEENHLVGWPPVKSWRRKELHQQHPARGRIRNDRIQANENQSRGPNSLYVKVNMEGVAIGRKINLRLFNSYQTLTSSLISMFAKYQKFEEVGESYTLTFQNEQGEWLQVGHVPWQSFIGTVRRLVILRNGSETI*	ATGGAAGTTGACTTAGTTCTTGCTCTCCCCACTCAAAATTCCGTTGAGGAATTCAAGCTTAACAAGTCGAAACAGATAGTGAGTTTACAGTTATGGAGAGCCAGTTGCGGTTCAGAAAGCGAAAAACGTGTCAAACACAATAAGCGCAGCTTCGAAGAGTCCTTTGGACATTTTTTGAAACCTTTGCCTTTACTAGTTTGGAGTGGACAGCCAAATGAAGAAGATGACCGCAGTGAAAAGGTGCAAAGAAACATTCACATACCAAACAAGAATGGTGATGAAGAAAACCATTTGGTGGGGTGGCCACCAGTTAAATCATGGAGGAGGAAAGAACTCCATCAGCAGCATCCTGCGAGAGGCCGAATTAGGAACGATAGGATTCAAGCTAATGAAAATCAA…	CTGTGGCACGTTGGTGCTCTCATTCCTCAACTAGCTTATAATGCTGCTTCTCTTTTAGCCGACCCAACTTCCATGCTGTCTCAAACTATCCTTGTTTCACAAGACAATAATCCTTTTCGTTCCTTTGCCTcactcactcatgcacaaacgcgcgcgcatatatatatatatatatatatGCTTAGTACAAGTCCCAAAGGGCAAATAATCCCAATAACTTTGAGAAAGCTAGCTAGAGAGCTATATCTAACTTTGAAAATTTGCCCAATATACATGTTCTACTTTGCCTATTGCAACATATCCTATAGTTAGCTTCTTAGTTCTTACATTACATACATGGAAGTTGACTTAGTTCTTGCTCTCCCCACTCAAAATTCCGTTGAGGAATTCAAGCTTAAC…	TAACCATACTATATGTCGAGCACAACTTTCACTATACATGGACTAGAATCAATAGTGTGGAATAAAAACACACACAAACAAACCCAATTGAAACAAACATTATTAATTAGTTGTTTAATTTCTAAGAGAAACATGTTACAAGGTAGCTATAGGGGATTAATTAATTAATTAATTCATTCATTAATTAATTGAAAATGTTATTGTAATCAAATAATCAACTAAGGTGAAGCGAATATTTCCTACTAGCTAAGTGGAAACAAGGAAGTTGTGTGAGTTCTAAAATCATGATACGTTTGACGGGCATCAGCCGACACATTGGACATATTAGCAAACAATATCAACAGGTGCATGCATGAACTCCTAGTTTCTTTGTTTTTTCTTTTGTTTGTTTGGAAGCTA…	.
GmIAA16	Glyma.04G089900		4	-	7897607	7892815	1728	360	7.53	39.03	MSPPVLSMGEEEGKSNVTLLGSSSTAMESVCLKSLEFKERNYMGSSDCSSVDSSVPSFSEECKSNLNLKATELRLGLPGSQSPERDSDLCLRSSTQLDEKPLFPLHPLTDDHHSSAKTAVLGNKRGFSDAMNGLSSEGKFLVDLEAANPILSPRPACNLGLKPGSTLDKVGAQQTKMKEVATTKGNETRPSIDGSANNNSAPATKAQVVGWPPIRSFRKNSLATTSKNNEVVDGKKGVGALFVKVSMDGAPYLRKVDLKNYSTYPELSSALEKMFSCFTISKCGSHGILGREMLNETKLKDLLHGSEYVLTYEDKDGDWMLVGDVPWEMFIETCKRLRIMKSSDAIGLAPRAVEKSKSRT*	ATGTCTCCGCCAGTGCTAAGCATGGGGGAGGAGGAGGGTAAAAGCAATGTCACTTTGTTGGGTTCCTCATCAACCGCCATGGAAAGTGTGTGTCTCAAGAGCTTAGAATTTAAAGAACGCAACTACATGGGTTCATCTGATTGTTCTTCTGTGGACAGCTCGGTTCCGTCCTTCTCAGAAGAGTGTAAAAGTAATCTGAACCTGAAAGCCACTGAACTCAGGCTTGGGCTTCCGGGATCACAGTCTCCTGAAAGAGATTCTGATCTTTGCTTAAGAAGCTCAACTCAATTAGATGAAAAACCTTTGTTTCCGTTGCATCCTTTGACTGATGATCACCATTCTTCAGCCAAAACTGCTGTCTTGGGAAACAAAAGAGGGTTCTCTGATGCCATGAATGGC…	GACAACAGTATGCTCTTTTTGGTTAATGACTTTGATACAGTTATGGCAAGGGACATACTGACATACAACTTGTTTTTTTTTTCACACAAACATAGGACACCCCGTTGAAGGTACGCTGCAAAATTAACACATCACAGATCCTTCAACCACAACATTAACTCTTCTCAATCTCGCATACATAAAATATCGGTACTCCCATAGTCAAGTTCTTGGAGTTTTGTTAAGTTTTAACATCATCTTGAAAAGAAGCTTACTAAAACATAAACTCCACGACAACATAAAACAGACATAATAAAAAAAAAGGATTAAGGCAGCATAGTATGAGATTCTATCCAGTCCAAAATGCCTTCATTTCTTGCTTCCAAGACAACCATGTTCTGATTTGTTCGTCCCTGATAG…	GCATTAAAATATGACTTTAATAAAAGGAAAGTGTCTCGTAAAAACACTGCGCTTTATGTAATTTCCAAATTTCATTTAAAGTTTGTACTGTCACTTCATTTTATTTTATAGTATTTATTTGGATAAGATACTGTCATCTTTTTAATAATATTCCTCCGAACATATACGATGGAACGCACCTCAGGTCCTCAATGGTCCTGCTTTTCTGATAATTGAGAGAGCACGTTGATTTATTCTTCTTCTAATGGAATGCATTTGTTGAAATTAAGAGCTACACGCCAAAACATGATTTTAAGAGCTACTAGTTAATCTATGTTAAAATTGTTAGCGCTTCATTATCATATGTGCTTCCAAAATTATTAAAATTTAAATTTATAAGAAACAGAATACTACCATGCA…	.
GmIAA17	Glyma.05G229300		5	-	40694739	40691687	1544	287	5.69	31.34	MSEALEDVPSMKGGCEEEEEGLNLKATELRLGLPGCESPEREGAFRSVVVSGAKRGFSDAIDENWNGGSEKDAALFSPRGAVSVSAAKSLTLTATDCTNQPTALGASVLKETVPRSPKPLHEKKPQISAPAAKAQVVGWPPIRSFRKNSMASQPQKNDTDAEAKSGCLYVKVSMEGAPYLRKVDLNSFTTYKDLSLALEKMFSCFTLSQCGSYGVSSRENLSESRLMDLLHGSEYVLTYEDKDGDWMLVGDVPWEMFTESCKRLRIMKSFEAIGLAPRAMEKCKSRN*	ATGTCTGAGGCATTGGAAGATGTTCCTTCAATGAAAGGAGGGTGTGAAGAAGAAGAAGAAGGGTTGAACCTGAAGGCTACTGAGCTGAGGCTTGGGTTACCAGGGTGTGAGTCACCAGAGAGGGAGGGTGCGTTTAGGAGTGTGGTGGTGTCTGGGGCCAAGAGGGGTTTCTCTGATGCCATTGATGAAAACTGGAATGGTGGATCTGAAAAAGATGCTGCCTTGTTTTCTCCAAGGGGTGCTGTTAGTGTTAGTGCTGCCAAGTCTCTCACTCTCACTGCAACAGACTGCACCAACCAACCAACTGCTTTGGGTGCTTCTGTTCTCAAGGAAACTGTTCCACGCTCTCCAAAACCATTGCATGAGAAAAAGCCCCAGATTTCTGCTCCAGCTGCTAAG…	AAAATGACTCTAATTTAAAAATAAATATTTAACTTTACATGTAAGAGTGGACACATAAAGAAAGTATGATATTTCTTTTCTTGGCTTGCCATGACAAACAAAATGCTCGCTTACAGAAATGCAAAATTTACAAACTACGGTAAGCCATGATGGCAGTAATTGAAGTGTGGGAGAACAACCTAAAACCTAAAACCTTAAACCTTAAACGTCTACATCAATGATATAGACCGCTACTACAACAAAACTAATATGCTGTCATCAATATATCTTTCCCACTAAAGTTCAGGACACCCCAATCTCGTATATAGAATTATAGGTAAGAAACAAGGTATTATATGCTTAAATGTGATCTTCCATCTTTCCGGATTAGAAGACAAAAGCATACAGCATTGGCACTAG…	CGCTTTAATCTACATTTTTTTAAAAAAAATTCTTTGAAGGTTGTGTTTCCTTTTTAGTTTTTTTTATAAATTTGTGTGAATCTTTTTGTGGCCAACTACTCCGACAACCCACAGAAAGTACCCGGCATACTTTGCTTATTTTATCTATTTTTTCTTTAAAAATAAAAGAGTGTATGTTACTTAGAATTTAATAGTTAATAATTTACAGAGTTATTATAATTATAGTTTACTATAAAATGATCGTGCAGGTTTTTAAACCATAAGCTTTATCCATAATGATTTAGTCCATCGAGATATTTGGGGTGTATTTAATTAGAATTTTGACGGATTTTAAAAGATTTTATTTTATAATTTTTTTAATATTTAATTAAGATTTTTAAAAGATAAAAAAACTTATAA…	.
GmIAA18	Glyma.06G067700		6	+	5171385	5173237	1224	227	9.43	26.54	MELESGLALPTHNSVEEFKLNKSKQIVSLELWRPSCGSDSEKRVKHNKRSFEESFGQFLKPFPLLVWSGQPNEEEDRNEKVQRNIHTPNKNGDEENHLVGWPPVKSWRRKELHRQQYPARGQIRNDRIQANENQSRRPNSLYVKVNMEGVAIGRKINLRLFNSYQTLTSSLISMFAKYQKFEEVGESYTLNFQNEQGDWLQVGHVPWQSFIGTVRRLVILRNGSETI*	ATGGAACTTGAGTCGGGTCTTGCTCTCCCCACTCACAATTCCGTTGAGGAATTCAAGCTTAACAAGTCGAAACAGATAGTGAGTTTAGAGTTATGGAGACCCAGTTGCGGTTCAGATAGCGAAAAGCGTGTCAAACACAATAAGCGCAGCTTCGAAGAGTCCTTTGGACAATTTTTGAAACCTTTTCCTTTACTAGTATGGAGTGGACAGCCAAATGAAGAAGAAGACCGTAATGAAAAGGTGCAAAGAAACATTCACACACCAAACAAGAACGGTGATGAAGAAAACCATTTGGTGGGGTGGCCACCAGTTAAATCATGGAGGAGGAAAGAGCTCCATCGGCAGCAGTATCCTGCGAGAGGCCAAATTAGGAACGATAGGATTCAAGCTAATGAGAAT…	AATCCCAATAACTTTGAGAAAGCTAGCTAGTGAGCTATATCTAACTTTGAAAATTGCCCAATATACATGTTCTACTTTGCCTACTGCAACATATCCTAGTTAGTTAGCTTCTTGGTTCTTAATTACACTACATACATGGAACTTGAGTCGGGTCTTGCTCTCCCCACTCACAATTCCGTTGAGGAATTCAAGCTTAACAAGTCGAAACAGATAGTGAGTTTAGAGTTATGGAGACCCAGTTGCGGTTCAGATAGCGAAAAGCGTGTCAAACACAATAAGCGCAGCTTCGAAGAGTCCTTTGGACAATTTTTGAAACCTTTTCCTTTACTAGTATGGAGTGGACAGCCAAATGAAGAAGAAGACCGTAATGAAAAGGTGCAAAGAAACATTCACACACCA…	AATCAACTAGGTTAAACTAATACTAGTCTTTTGCTTGCTATATGGTCAAGCGGGGTATTTATGATTAGCAGCTCAATATTTGACACAAGCTCAACATGATTGATCAGATTCAGAAGCAACTCTGGTGGCGACACAAAATTTGACACACGATGTTTGGCTATAAAGAGATTCCATTAAAAAAGGAAAAAGGGGAAAAAAAAAAGAAAAGTAGATGGCCAATCGTATCGTATCATAAACAAATACTAGTTGTTCCGCTTGATAAATAAACATTACATATATTATTATATCTCCATCTGCATCTGCTTATCTGTCCGTGTCTTATTTATCTTTAAATGGATCAACACATTGTTTTCAAGATTAGATTCTTCCCGCAGTTGATGAACCTAATCCGTAGTCTTT…	.
GmIAA19	Glyma.06G091700		6	-	7223432	7220391	1095	364	6.49	39.61	MSPPVLSIGEEEGKSNVTLLVSSSTTMESVCLKSLEFKERNYMGLSDCSSVDSSVPSFSEETKSNLNLKATELRLGLPGSQSPDRDSDLCLRSSTQFDEKTLFPLRPLTDDHHSSAKTAVLGNKRGFSDAMNGFSSEGKFLVDSEAANPILSPRPASNLGLKPGSTLEKVGVQQTKMKEVATTKANEARPTIDGSANNNNSAPATKKSPLIILVCQGSVVGWPPIRSFRKNSLATTSKNNEEVDGKVGVGALFVKVSMDGAPYLRKVDLENYSTYPELSSALERCKCGSHGILGREMLNETKLKDLLHGSEYVLTYEDREGDWMLVGDVPWEMFIETCKRLRIMKSSDAIGLAPRAVEKCKSRT*	ATGTCTCCGCCAGTGCTGAGCATAGGGGAGGAGGAGGGTAAAAGCAATGTCACTTTGTTGGTTTCCTCATCAACCACCATGGAAAGTGTGTGTCTCAAGAGCTTAGAATTTAAAGAGCGCAACTACATGGGATTATCTGATTGTTCTTCTGTGGACAGCTCGGTTCCGTCCTTCTCTGAAGAGACTAAAAGTAATCTGAACCTGAAAGCCACTGAACTCAGGCTCGGGCTTCCAGGATCACAGTCTCCTGATAGAGATTCTGATCTTTGCTTAAGAAGCTCAACTCAATTTGATGAAAAAACTTTGTTTCCGTTGCGTCCTTTGACTGATGATCACCATTCTTCAGCCAAGACTGCTGTTTTGGGAAACAAAAGAGGGTTCTCTGATGCCATGAACGGC…	TAGGTTCTGCTCTTACATTTTTCAACAGCCCTGGGAGCTGCAAGTAGGCATAAAAAAGTAAATTTAAATAAGACTAAAAACTTTTGGGTACAACTCATGAGAAGTTGAAGGAAGGTTTCAAACAACTGGGAAAGAAAAATATTTTCAACTTGGTTTCTATGATTGTCTTCTGATTTCTGCTCACTCCGAGTTCACATTCATAAAGTATTTTTCTAAAATTGGAAAAATAGCTCACTTCTAACCATATCTGAATTCTGAACACAATTTCTATAAGCATTTTTTAAATCACATATTTAGAATGCAAAACAAATTCTTTGGAAAGAAGTTGTTTATTTTCAAACTTCAATTTGGACTAGAACTCGTGTATTGTAGTTGTAGCCGTAAGACTATTTGATTACT…	ACAGTTTAACCGAAAGCACCCAATTTTGTTGTACCCTATCAAACAATAACACCATTTGACATTGTTCATAAAGCAAATTCAGTAATCTCAATTATCTTAAGTTACATGCCACAACCTTCAAGATCGGCAAACAAACAGGAAACAAAAATGGTACACTGGAAAACAGTTGCCACACTTGATGTATAAACAACCTCAACATACAATTCATCTCAGAACTTCTATAATGTATTGAATTGAAATATTGAAGCATACCTTTGTTCAAAATTTCTTTGCTTTGTGCCCAAGAAGCATTAAATTAGGCTTAGCAACAATCATCAGAGTATGGATTTTTTTAATTTTAATTTTAATAATGCAAATTGCAAAGTTGACAACACGGCTTTGAGAATTAGAAGCAACACA…	.
GmIAA20	Glyma.07G015200		7	+	1195863	1199570	2031	317	9.18	34.63	MWQRSHKSSEERKLELRLGPPGEESLNESIRKCNRERRRNESPLTLGCFSTQKIFTSDTPGPGGAMLPSAWPSTSYHHQDQAKAKASSFLQLQSSPQNMILMGKDVSQFSCVEKKSFSPSCANPAVSKRTASGPVVGWPPIRSFRKNIASGSTSNSKLPSGSQQQHQNVVPGKVASQKPTDNSGKGLFVKINMDGVAIGRKVDINAYDSYEKLSSAVDELFRGLLAEMKLSHIASSQCCSGQRDSCAGGIQNKEQEEKSNTGLLVGSGEYTLVYEDNEGDRMLVGDVPWHMFVSTVKRLRVLKSSDLPAFTLGSKQD*	ATGTGGCAAAGAAGCCACAAGTCATCAGAGGAGAGGAAGCTGGAGCTTAGGCTTGGTCCACCTGGTGAAGAGTCTCTCAATGAAAGCATCAGAAAATGCAACAGAGAAAGACGTAGAAATGAATCACCACTCACTCTTGGTTGCTTCTCAACTCAGAAAATTTTTACTTCTGACACGCCAGGTCCAGGTGGAGCTATGTTGCCCTCTGCATGGCCTTCCACATCCTATCATCACCAAGACCAGGCTAAAGCTAAAGCTTCATCATTTCTACAGCTCCAATCAAGTCCGCAAAACATGATACTGATGGGAAAGGATGTGTCACAATTCTCTTGTGTAGAGAAGAAGTCATTCTCACCCTCTTGTGCAAATCCAGCGGTGTCCAAAAGAACTGCTTCAGGT…	TTGAGTGTGCTACTAGTGCCCCTCTTTTTATTCTAACTTTGAACTTTGACACCAACCAAAGATGCAAAAGTTTTGAGGGGCATGTTTGGAGTAGAGTGCAATTTCTTAGCTTACCGTGTCAAAGGCATGAGGAATATATTTATGAGGGGTCAGCGCTAGCTAGCTGCAGCAAGTCTTGCATTGCTTTGCTTCCAATGCTAAACAACCTAACTTTGTTGCTTCAGGTTGCGTGCTCCATGCTCTAATTCCACTTTGCTAATGTTAGGCAAAAGGGAATCTCACTGGTTTGTTTTATCAATCAGTGCCACTTCTGAAAATGACCACCCCCTTCTCCTTAAAAAGAGGAAAGAAAGATAACCCACCAAGCGTGTGAATAATAGTATAAAATAAAAAGCAAAG…	ATTTTCTTATTTTAATTTAGGTTTAAAAGTTAGAAGATGAATAAGTTCTTATAGTGTAAAATCTATCAAATGAATCCCATCAATTTCAAAATTATTTTTAATAGTCTTTTACCTGGTGTTTTGTCAGGTCTTAAAAAAGTTAAAAATAATATCCAATCAAAATAGATTTTGAAACTGAGGACATATTTATAATCTTATATAACTATTTTAAAATTTGAAGATTATTGATGCCAGTATTAATTTATTTTACCTATATTAATTTGCCTTATATGTGTGAGGACATATTTGTAATCTTACATAACTATTTTAAAGGCTTGAATCCCTAGCTTATTTAAGTATTTTGACTCAACACTTATTTAAGAACTTCATTGTCAGATAAGTCTTTAAATACATTTTTCA…	.
GmIAA21	Glyma.07G018100		7	-	1445430	1442368	1303	319	5.25	34.93	MTTPLEHDYIGLSEAPSMEKSCDKISSSVSSNLSSEDENTSSLNFKETELRLGLPGSESPENNKLGISLFGKDLQNNGYSSASSTPSNKNLKRGFSDAISSSSSSSRKWIFSQSDAAATEADLENGSNNTSARCNREVDMVPHYEKPAQVAATNDHATVPAPKAQVVGWPPIRSFRKNTMAYNLAKCNNETEEKPGVACLYVKVSMDGAPYLRKVDLKTYSNYIELSSGLEKMFSCFTIGQCNSRALPGKDGLSESAFRDIVDGSEYVLTYVDKEGDWMLVGDVPWEMFTESCNKLRIMKGSEAIGLAPRGMEKCRSQY*	ATGACTACACCCTTGGAACATGATTACATAGGTTTATCAGAGGCTCCATCCATGGAAAAAAGCTGTGACAAGATATCCTCTTCGGTTTCCTCCAACCTTTCTTCTGAGGATGAGAACACTTCATCTCTGAACTTCAAGGAGACAGAGCTGAGGCTTGGCTTGCCCGGTTCTGAGTCTCCTGAGAACAACAAATTAGGGATCTCTCTCTTTGGCAAGGATTTGCAGAATAATGGCTATTCTTCTGCTTCTTCAACCCCTTCCAACAAGAACCTCAAGAGGGGCTTCTCTGATGCCATTAGCTCTTCTTCTTCCTCTTCTCGGAAATGGATTTTCTCCCAGAGTGATGCGGCAGCAACTGAGGCTGATTTGGAAAATGGTTCTAATAATACCTCTGCACGA…	CAAGAAGGTGCACCACATAAGTAAATAACAATATATTTTATATTCTACACATTCACAAGGAAACTGAGACTTATCAGTGTCTGAACGCACAAAAATTGAAACGCTACATTACGCATGTTTCGTTTTATTTCTTACAGAACCATAAACTGAAATTATCCTCTCTTTTTTTCTTAATTATTTTATTTTTCTTTGATTAAGCTGAAATTCTCCTCTAGACCTTCTTTATATATATGCTTGGGTGAATGACCCAGTGGCGGAGCAGAATGTTCTGTACTAGTATTGGCTCCTACATTTTTCCATACCCCTTGGAGCTGCAAGGAAATTGATAACATATTGTTAGCTAATCTTCCATTTAAGATGTAAAAAGAAAAAGTATCATATTCAATATATTGCCACTTT…	AAGCGTATGTATGTGTATATATATATATATATATAGAATTTGTAAGAACATAACAAACAAACAAGTCAGAAAGTTGAGTTTATGCTGCAGTTATCGCATGGTATGGTACGAATTTCCCGGGAGTTTTTTTTTTCCCTTACGAATCTTCTTGGCCTTTATGAATCAACTTTTCTCTTTCCACAGGCATATTTTTTCTCCGGTAGTTATCATAATTTGACATGATATTAATTGATGTACATGTTGAAGCAATGTTATTGTAGTAATAGTGACAACTAATTTCTAGGCATCAGGGGATATATCTTTAGGGAGGTTTGCCTACCAAGAGAATTTTTTTTTCACCAAAATTATTTAATAAACCAACTTATTACTAGATTATCAAGATTAATTCAACTAAGTAGG…	.
GmIAA22	Glyma.07G034200		7	-	2695027	2691220	1015	187	8.72	20.82	MAKEGLGLEITELRLGLPDAEHVTVVNKNEKKRAFSQIDDENSSSGGDRKIKTNKSQVVGWPPVCSYRKKNSMNEGSKMYVKVSMDGAPFLRKIDLGLHKGYSDLALALDKLFGSYGMVEALKNADNSEHVPIYEDKDGDWMLVGDVPWEMFMESCKRLRIMKRSDAKGFGLQPKGSLKGFIESAAK*	ATGGCCAAAGAAGGTCTTGGACTTGAAATCACCGAGCTAAGGTTGGGTCTACCCGATGCGGAGCATGTAACTGTGGTCAATAAGAATGAGAAGAAGAGGGCCTTCTCGCAAATTGATGATGAAAATAGCTCCTCCGGCGGCGACCGGAAAATCAAGACCAATAAGAGTCAAGTGGTGGGGTGGCCTCCGGTGTGCTCTTACCGGAAGAAGAACAGCATGAACGAAGGTTCAAAGATGTACGTGAAGGTTAGCATGGACGGTGCTCCTTTCTTGCGCAAAATTGATTTGGGTCTCCATAAGGGGTACTCAGATTTAGCCTTGGCTTTGGACAAGCTCTTTGGTTCCTATGGAATGGTGGAGGCCTTGAAGAATGCGGACAATTCTGAACACGTTCCCATT…	AACAAATTGAAATCATCAGTAATAAAACAATATACTGATACAATAACTTATATTGCAATTGAATGCAAATTAACAAGCATGGCAAAGCATTAATTAATCTAAAACAATGAGTTTTCCCTATTAGTTATATAGGGTCCTATATGTCATTCATTAATACTTGACATAAACAAAAGTATGATTCATATATCAAACTAAAAATGCATGATTTCTCAAATATAATAAAACGACAACATAAACTTGGATTGATGATCGTCAAAATGTGCACGACATTAATTAGAAGCCTAACATAATGTTTCACTTTGCCGCGCTTTCTATGAATCCCTTCAGAGATCCTTTTGGTTGCAAACCGAAGCCCTTGGCATCTGACCTCTTCATAATCCTCAGCCTCTTGCATGACTC…	TTCTGTTCAGGGGCTATAATTATTTGTACATCAAGCACGGCAACAACTCAAATTAACTCGTTAGCTTGATTTAAATTCCAATTATTTTATATTTATTTATTTTATATAAAAAATATAAAATAAAATTAGTTAAAATTTAATTGCCACCTTAGCACATAACGAAAATTTTATACAATAACGATATAAAAAAAGAAAATGAAGATAAACAATAGAGATCAAGACTAGTTAACTTTATATTCAGAGAAAAAAATTAAAACATAATTGACGAATTAAAAACATAATTGACGAAGATATAAAGTCTAGAAGAATTGGGTAAAAGTAATTTTATATTATGCATCCAAAAGAATGCTGCTCCACCGTACCAGAATGAGACATGCATGAGTGCTGCAAAGAGCTACA…	.
GmIAA23	Glyma.07G134900		7	+	16006946	16011150	943	101	4.59	11.47	MDEDAPPQKRLKAPEVAIKVQMQGIAVVRAVNLTTLDGYDQLVDELEKMFDIKGQLQNKNKWVVLYADDDGDTILVGDEPWPEFCQVVRRILICSSQAVHY*	ATGGACGAGGACGCACCTCCTCAAAAAAGACTCAAAGCACCAGAAGTTGCAATTAAGGTTCAAATGCAGGGGATTGCAGTCGTTCGTGCTGTGAATTTGACCACATTGGATGGGTATGATCAACTTGTAGATGAATTGGAGAAGATGTTTGACATAAAGGGACAACTTCAAAACAAGAATAAGTGGGTAGTTCTCTACGCTGATGATGATGGAGATACGATTCTTGTTGGTGATGAGCCATGGCCTGAATTCTGTCAAGTGGTGAGAAGAATCTTAATTTGTTCTAGTCAGGCTGTGCACTATTGA	AACTCCTTCAATTCTCTTCTTTTTAGTTTTCTTCTTTTCCTCGTGGACCATCTCCCTCACTCATCCCCTAACCTAATCTCCCTCACTCATCGCGTAACCTAATTGTTGTGGGGTGCTACCGCCCTTGCAAATATCATTGAGGTTAATTAAGTATCCTTTTCACTTTTTTTTCTCTCTCTACTTTTATCTCTTTCGCTATGTTTGGATGCCACTTGTTATCGCCAATGTTCATTATTATTTTTTAATTGTAAGTTAGATTATTATTTTTTGAATTGCTAAATTGTTTCAATTTGCATGTTAACACTATGAATGAAACAAATTTAGAGACCATCTCCCTCACTCAACCCCTAACCTAATCGTTGTGGACTGCTACCTCCCCTGCAAACGGTGACACCAATT…	AAGGGCTAAGTTATAGTGTTATATATATAAAGAAAGCTAGTGAATGGAAAAAAGAGGTTAAGTGGGAGCAATGACAGGTCAAGTAAGGGGAAGTGGTCGGTCACATGAGAAAGTGAAACAATTGTGGGGACAAGTTTGTCCCCTCGCCAAACCACCCGCAATAAGTTCGATATGGGACACATCCTACGGCTCATGCTGCCTTCTGAGATTTGATCATGGCCGTTCGATTAGATGACCAGGAACATGCCATGTGATTTGCTTCATTCATTGAGGGAGTATATGTTCGGAGGGTTACATGAATAAGGTGCATGCATGATTATGTACATTTACCATCCCATGTTTCACTAGGTTTATATATATATTCTCTTCTTTTATCAATTAATTAATCATTTATGCTAG…	.
GmIAA24	Glyma.08G036400		8	-	2871366	2868342	1528	357	8.54	39.1	MLALPCLLFFLYIIFFSSLKCNWPTLHNRAKRKASFNVVVILQYHIFSFSFLICVVKQLKVVLMSEALEEVVPSMKGGCEEEGLNLKATELRLGLPGCESPEREGVFKSVVVSGAKRGFSDAIDGNWNGGGSEKDAAALFSPTSRGAVSVSVSAAKSLTLTATDCTNQPTALGASVLKETVPHSPKPLHENKPQISAPAAKAQVVGWPPIRSFRKNSMASQPQKNDAAADAEAKSGCLYVKVSMEGAPYLRKVDLNSFTTYKDLSLALEKMFSCFTLSQCGSYGVSSRENLSESRLMDLLHGSEYVLTYEDKDGDWMLVGDVPWEMFTESCKRLRIMKSSEAIGLAPRAMEKCKSRY*	ATGTTAGCACTTCCCTGTCTTCTTTTTTTTTTATATATAATTTTTTTTAGCTCCCTTAAATGTAATTGGCCAACACTACATAACAGAGCAAAGAGAAAAGCTTCCTTCAATGTAGTTGTGATTCTTCAATACCATATATTCTCTTTCTCTTTCTTGATTTGTGTTGTGAAACAGTTAAAAGTGGTCTTGATGTCTGAGGCATTGGAAGAGGTTGTTCCTTCAATGAAAGGAGGGTGTGAAGAAGAAGGGTTGAACCTGAAGGCTACTGAGCTGAGGCTTGGGTTGCCAGGGTGTGAGTCACCAGAGAGGGAGGGTGTGTTTAAGAGTGTGGTGGTGTCTGGGGCCAAGAGGGGTTTCTCTGATGCCATTGATGGAAACTGGAATGGTGGAGGATCTGAA…	AAAATTTCTCTTAATTTAAAATAAATATTTAACTTTACATGTAAGAGTGAACATAAAGAAAGTATGATATTTCTTTTCTTAGCTTGCCATGACAAACAAAATGCTCGCTCACAGAAATGCAAAATTTACATACTACGGTAAGCCTTGATGACTGTAACTGAAGTGTGGGAGAACAACCTAAAACCTTAAACATCTACATCAATGATATAGACGGCTACTACAACAAACCTAATATGCTGTCATCAATATATATTGCCCACTAAAAAGTTTAGGACACCCCAATCTCGTATATAGAATTATACGTAAGAAATACTCAGGTATTATATGCTTAAATGTGGTCTTCCATCTTTCAGGATTAGAAGACAAAAGCATACAGCATTGCACTAGCTAGTAGCGACT…	AAACACTAGGGATGAAAACTAACTTCTGAAACAACTGTTTAAGTCTGATTCATAGATTATCGTTTCTGTTGTTATAAATAATGTAATTTCATTAAACATTTTTTTATTCACGTATTTTAAAAATCTAGACCCATTAGTTTATTTTATTTTGACTTTTAAAGGCTTGAATCCCTAGCTTATTTAAATATTTTGACTCAGACTTATTTTAGAACTTCATTGTCAAATATTTCTTTAAATATATTTTCAAGCTAAATGATATTTTAAAAAATTATGTCATGGCTAAAATAATACCTATATTAAATAATAAATAGTAAGTTATATCTCATATTTTATATTTAGAAAATAAATCTAGCCTATTCAATTAAAGCTCGCACACCCTTATTTAGTACTCTCACGCTC…	.
GmIAA25	Glyma.08G200700		8	+	16232246	16235957	1569	313	9.27	34.42	MWQRSHKSSEERKLELRLGPPGEESLNESIRKSNRERNESQFTLGCFSTQNFFTSDKQGPGGTTLPSAWPSTSYHHQHQAKAKASSFLQLQSSPQNMIVMGKDVSQFSCVEKKVFSPSCANPAVSKRTSSGPAVGWPPIRSFRKNIASGSTSKLPSGSHQQHQNVVPYKVASQKPTDKSGKGLFVKINMDGVPIGRKVDINAYDSYEKLSSAVDELFRGLLAEMKLSHIGSSQCCSGQRDSCAGGIQNKEQEEKSNKGLLVGSGEYTLVYEDNEGDRMLVGDVPWHMFVSTVKRLRVLKSSDLPAFTLGSKQD*	ATGTGGCAAAGAAGCCACAAGTCATCAGAGGAGAGAAAGCTGGAGCTTAGGCTTGGTCCACCTGGTGAAGAGTCTCTCAATGAAAGCATCAGAAAAAGCAACAGAGAAAGAAATGAATCACAATTCACTCTTGGTTGCTTCTCAACTCAAAATTTTTTTACTTCTGACAAGCAAGGTCCAGGTGGGACTACGTTGCCCTCTGCATGGCCTTCCACATCCTATCATCACCAACACCAGGCTAAAGCTAAAGCTTCATCATTTCTTCAGCTCCAATCAAGTCCACAAAACATGATAGTGATGGGAAAGGATGTGTCACAATTCTCTTGTGTAGAGAAGAAGGTATTCTCACCCTCTTGTGCAAATCCAGCGGTGTCCAAAAGAACTTCTTCAGGTCCAGCA…	TTTGCTTCCTATGCTAAACAACCTAACTTTTTGTTGCTTCATGTTGCGTGCTCCATGCTCTAATTCCACTCTTGTTTTGGTAAATGTTAGGCAAAAGGGAATCTCACTAGTTTGTTTGATCAATCAGTGCCACTTTTGAAAATGACCATCCCCTTCTCCTTAAAAAGAGGAAAGAAAGATAACCCACCAAGCGTGTGAATAAAATATATATAATAAAAAATTTAATGTTTATGTGATGTAAAATAGTTTTAGATTATCATTCAATCATAAATTATTGTTTAAATTATTTTAAAATAATCATTTTAAAAGTTAACAAATTTTTTATATATAATAAATTATAATTGGATGATTTTTTATTTTTTTTTTACATTATTTGAGTGCATAATCCTTTTTCTTTAA…	TTTTTTTTTTTATTCCCTTACGAATCTTCTTGGCCTTTATATATGAATCAAATTTCCTCTTTCCACAGGCATATTTTTTCTCCAGTACTTATCATAATTTGATAATATGATATTAATTGATGCGCATGTTGAAGCAATGTTATTAAGATCATAATCATTATTATTTAATTAATAATGACAACTATAACTACATTTGATTCTTTAAAATTCATCTCCCTCCCTTACTTTAATAGATTTAAATCCTTCTTTAAGTGAGATGTTAGGAACATAATTAAGAGAAAAAAATCCATTAAAGACATTCCAAGTAAGTGAGTATTCTACAACAAAAACATGGTTAAAAAAGAAGAATTTCTTAATTTATAGTAGTTATATGCAGTCCGGGCGCAAGTTAGACGGACA…	.
GmIAA26	Glyma.08G203100		8	-	16476643	16473456	1383	322	5.48	34.98	MTTPLEHDYIGLSEAPSMEKSCDKISSSVSSNLSSEDENTTSSLNFKETELRLGLPGCDSPENNNKSGVSLFGKDLQKKNNGYSSASSTPSNKNLKRGFPDAISSSSSSSGKWIFSASDAATEADLESGSNISGGCNKEVGMVPHYEKPAQVAATNEHAPAPAPKAQVVGWPPIRSFRKNTMMAYNLAKCDNEAEEKSGVGCLYVKVSMDGAPYLRKVDLKTYSNYIELSSALEKMFSCFTIGQCNSRALPGKDGLSESAFRDLVDGSEYVLTYEDKEGDWMLVGDVPWKMFTESCKKLRIMKGSEAIGLAPRGMEKFRSQY*	ATGACTACACCCTTGGAACATGATTACATAGGCTTATCAGAGGCTCCATCCATGGAGAAAAGCTGTGATAAGATATCCTCTTCAGTTTCCTCCAATCTTTCTTCTGAGGATGAGAACACTACTTCATCTCTGAACTTCAAGGAGACAGAGCTGAGGCTTGGCCTGCCAGGTTGTGATTCTCCTGAGAACAACAACAAATCAGGGGTCTCTCTTTTTGGCAAGGATTTGCAGAAGAAGAATAATGGCTATTCTTCTGCTTCTTCAACTCCTTCCAACAAGAACCTCAAGAGGGGCTTCCCTGATGCCATTAGCTCTTCTTCTTCCTCTTCTGGGAAATGGATTTTCTCGGCGAGTGATGCAGCAACTGAAGCTGATTTGGAAAGTGGTTCTAATATCTCT…	AAAGCAATTCTTTTATGCAGCGACACGAATCCAAAAAGGGTGCACCACATAAGTAAATAGCAAGATATTTGATATTCTGCACATTCACAAAGAAACTGAGACTTATCAGTGTCTGAAGGCACAAAAATTCAAACGCTACATTACGCACGTTTCGTTTTATTTCTTACAGAACCATGAACTCAAAttctcctctcttttttcttattttatttttttattaagctcaaattctcctctcttttttcttattttattttttTATTAAGCTCAAATTCTCCTCTAAACCTTCTTTATATGCTTCAGTGAATGACCCAGTGGTGGAGCAGAATCTTCTGTACTAGTATTGGCTCCTAAATTTTTCCATACCCCTTGGAGCTGCAAGAAAATTAATAACATATT…	CATCTGTTGAACCATTAAATTGAAATTAATTAAGATTCATATCCACTTGCACTCATGGAGGTATTATGTCATGTGAGCGTATTGATATTTGTATATGCTTGATTTATTGCTTGTACTTGGGGAAACATCAACCATGTAACAACATCCATAAACTATTAGGCTTGAAATAAAATTAAGACTAATTAAAAAGCCTTTGCAATTCAAGGAATATATCGATTGTTGCAATCCAAAACACAAGTTAGATTTGTCTTCAATAGAATTTAAGTCATAATGGAGCCCTTAGCAAGCATTTATTCATCTATTTAAAATAACCAGTTATAGTACTTTAAGTGAAATCAAATTTATTATAATTCTTTTTGTTATATATAACTGGCAGTGGAATTCATTGTTGCGCATATA…	.
GmIAA27	Glyma.08G207900		8	+	16813400	16817850	1945	195	6.84	21.53	MAKEGLGLEITELRLGLPDAEHQVSVVNKKNEKKRAFSEIDDGVGDENSSSGGGDRKMETNKSQVVGWPPVCSYRKKNSMNEGASKMYVKVSMDGAPFLRKIDLGLHKGYSDLALALDKLFGCYGMVEALKNADNSEHVPIYEDKDGDWMLVGDVPWEMFMESCKRLRIMKKSDAKGFGLQPKGSLKGFIESAAK*	ATGGCCAAAGAAGGTCTTGGACTTGAAATCACTGAGCTAAGGTTGGGTCTACCTGATGCGGAGCATCAAGTAAGTGTAGTCAATAAGAAAAATGAGAAGAAGAGGGCATTCTCGGAAATTGATGATGGTGTTGGAGATGAAAATAGCTCCTCCGGCGGAGGCGACCGGAAAATGGAGACGAATAAGAGTCAAGTGGTGGGGTGGCCTCCGGTGTGCTCTTACCGGAAGAAGAACAGCATGAACGAAGGTGCTTCAAAGATGTACGTGAAGGTTAGCATGGACGGTGCTCCTTTCTTGCGTAAAATTGATTTGGGTCTGCATAAGGGCTACTCAGATTTAGCTTTGGCTTTGGACAAGCTCTTTGGTTGCTATGGAATGGTGGAGGCGTTGAAAAATGCA…	CGTAACATGATGCTCACAAATCACATGCATTAATGTGACACGGAACTAACTTGTCGTACATAATATATATATATGTTCCGGAACAAAAATAACCTTATATATCAAATTAATTCCATCTTTACTATTGACTGAAAATATCATATTTATTACTGTATCTGTTAGCTAGTACTCGTACCGGGTAATTCCTGCCGACAGAAGAAATATGATAAATTTAGCTAATTTTTAATATTAAATTCATTTCCTTTTGATTGTACAGTATGTATATGATCCAATTGAGTGCGTGGGAacatacatgcatagataatacacaaacaagcatacacacaAAAATGATATATTATTGGAAAAGCAAGCTAGCTAGCAGAAATGTTTAATTACAAATTGATAAAAGAAGAGAGT…	AAAAAAAAAAATCTTTGAAGGTTGTGATTCCTTTTTAGTTTTTTATAAATTTTGTGAATCTTTTTGTGGCCAACTACTCCGACAACCCACAGAAAGTACCCGGCATACTTTCCTTATTTTATCTATTTTTTCTTTAAAAATAGAAGATTGTATGTTACATGAAAATTAATTGTTAATAATGTAGAATTATTATAATTATAATTTACTATAAAATGATCATGCAGATTTTTAAACCCTAAGCTTTATCCATAATGATTTTATCCATCGATGCTTACTTTCAATGAATAACATTTGAAGTCTCTATGGAAAAAAGAAATATATATTAAAATAAATAATTAAAAAATAGCAAAACTAATACATTAGAAAATGTATAGTTAGAAAGAGAGACTATTAAATATA…	.
GmIAA28	Glyma.08G273500		8	-	35983989	35978363	1831	350	6.04	37.7	MSPPLLVTEEDEGQSNASMVASASSPSSECFTLNEARLKERNYLGLSDCSSVDSSIVPSLSDEKKENLNLKATELRLGLPGSQSPERDPDLFSLSSTKLDEKPLFSLLPTKDGICSLSQKTVVSGNKRGFADTIDPEFPGNAGINMMLSPKPSGVKPTTVKEIPSKVLQEHPSAANGTGHNHTGASISSSAPAAKAQVVGWPPIRSFRKNSLATTSKNNDEVDGKPGAAAIFVKVSMDGAPYLRKVDLTNYTTYRELSSALEKMFSCFTLGQCGSHGAPGREMLSESKLKDLLHGSEYVLTYEDKDGDWMLVGDVPWDMFIDTCKRLKIMKGSDAIGLAPRAMEKSRSRC*	ATGTCTCCGCCACTGCTGGTTACTGAAGAAGACGAAGGACAGAGCAATGCCTCGATGGTAGCATCTGCATCTTCACCCTCCTCGGAGTGTTTCACCCTAAATGAGGCTAGATTGAAAGAACGCAATTACCTGGGATTGTCAGATTGCTCTTCGGTGGACAGTTCTATTGTCCCGAGTTTGTCTGATGAGAAAAAGGAGAATCTGAATTTGAAGGCTACTGAGTTGAGGCTTGGACTTCCTGGATCCCAGTCACCTGAAAGGGATCCGGATCTTTTCTCGTTGAGCTCAACGAAACTCGATGAGAAGCCACTGTTCTCTTTGCTTCCTACAAAGGATGGAATCTGCTCACTGTCCCAAAAAACTGTGGTCTCAGGCAACAAAAGAGGTTTTGCTGACACA…	AATTTTAATTAATCTTAGCTAACAATAGTGCATTAAAAAGTATATTACTAACACTTCTCAACAACCAATAGATCACCCAAGTTACTCACCAGCATAGGCCAACCAATAGGTAACCCAAGTTACTCACCAGCATAGGCCGAAACGACACTGGGCTCTAAGGAATCATTTGAATCATCTTGGTAGGCATGAGAAAATGCCCTTTCAAGTTTCAAGAGTAAAAAGAAAGAAAAGCCAAGGAATAGCAAAACACTGAGAACAATAATACACTGATTGCAACATACATTCAACTTATCCAAACAAACAGGTTCCTATAAAGATTACAGACTCCACAATTACTAATATTCAAGGTAGCTTCATAGGGTATTATAGTAGAAACAAATGTAACACAAGCAAAAGACC…	TGCGCACAAACACACAATAAATGAAGCGTTCTACTATTGTGACATTATTAAAAAAAAAAAAAAAAAAGTAGAGACAGCGGCGATAAAGCCAAACAGCTGCTGTCGCCAATCTATTATCTAATTAATATAATCCAGAACTTTTTTTTCTTTCCTTAATGTTCCGAATTATAAAAAAAAAAATAGGATCTGAATAATCTAAAATTTTAATCGATAGATAAATAGAGTCTGATCATTAATTATTTTTATCAAAAATTAAACTTAAATAGTATTTAAACGATTCAATTTAATTTCAGTATATTAATTATTTATATTCAATCACTTAATTTTCAACTTCTTTCTTTATTCATGTTTTTAAGGATAAAATAAAATTAATGTAAATTATAAAAGAATTTACACTGA…	.
GmIAA29	Glyma.09G193000		9	+	41759292	41763018	1827	307	6.83	33.26	MSVSLEQEGYVGLSEVPAMEGCSERTGGGLNLKATELRLGLPGSESPEREEGVEDKNVHPLGMVKCLVSGAKRGFSDTIDGGSGKWLLSGNSGSEVGLGKDGGFFSPRGVGVSVSAAKAECTNQQTCVVKDKVPQSPKPLNEKKPQISAPAAKEQVVGWPPIRSFRKNSMATQPQKNDDNAEAKSVCLYVKVSMDGAPYLRKVDLKNFGTYMELSSALEKMFSCFTISQCGSHGVCGRDKLTENRLMDLLHGSEYVLTYEDKDGDWMLVGDVPWEMFTDSCKRLRIMKSSEAIGLAPRAMEKCKSRN*	ATGTCTGTGTCATTGGAGCAAGAAGGCTATGTAGGCTTATCAGAGGTTCCTGCAATGGAAGGTTGTTCTGAGAGGACTGGTGGTGGCTTGAACCTCAAGGCTACTGAGCTGAGGCTTGGTTTGCCAGGTTCTGAGTCACCAGAGAGAGAAGAGGGTGTGGAGGACAAGAATGTGCACCCTTTAGGCATGGTGAAGTGTTTGGTGTCAGGGGCCAAGAGGGGTTTCTCAGACACCATTGATGGGGGTTCTGGGAAGTGGCTTCTTTCTGGGAATAGTGGATCTGAGGTGGGTTTGGGGAAAGATGGTGGCTTCTTCTCTCCAAGGGGTGTTGGTGTTAGTGTTAGTGCTGCCAAGGCTGAGTGTACCAACCAACAAACTTGTGTTGTAAAAGATAAAGTT…	AGATTCACAACACGAATTATAAAACCTGAAAAAGCACATTCTTCAAAGGAATTTTCTTTTTCCATACAAAAATTAATTAATTTGAAGAATAAAGCAAACATCCAAAAACAGTTCCATATTCTCTTTTGCACAGTAATGCAATCACAATCTCTCATTCCCAGTTCAATATTCCCATTTCTTCCTTTTTCTTTTTTTGTTACACCACACACAATTCCATTGCTACCAGTTTAACAGAATGCATAGAGTTTTATAATAATATCATAGAAACAAACTGAACACATAAAAATTCAGTTCAGAGAAGCTTCTCTTCATCAAAGCTTCATATTTTTATTTTTATTGTATAAACTCTAATTCTCAACCTTAGTTTCTGTTTCCTTATCTCTCTCTTGTTTTCCACTT…	AAGTACAAACACAAATTTCCAGAGTCATTTCCTTTTCACCTCAGAAAAAAGAATCCCCACACCACAACCCCCCATTCCCCATTCCTCTTCGTCCTATCTACTTTCATGTTTGCTTCTTGTTTGATACATTGCTTTGTTTGGCAGAACTCAGAATTAAATTAGTGATTATTCTTTTATAAGATAAAATTTTCTTCAAAGCTGCGTATAAGCCAAGAAATTCTCCACCAATTTTTTATAACATTTTATTTTTCTTAATTAATGGTTAATAATTTTCTGAACCACTTGGAAATTTGGCTTTTCGAAAGACACTCTTCGTCCCATAATTTTCTCTGCCATTACTTGCTTTCCTTTTTGGAGCCTCAGTTACCCTTTCGTCCAAACGCTGCCTCCAGCGCATCT…	.
GmIAA30	Glyma.09G203300		9	+	42740672	42745026	1695	354	6.9	38.06	MSPPTLVTEEEGRSTVASDSSQSLDCFSQNGAGLKERNYLGLSDCSSVDSCASTVPSLCDEKKENMNLKATELRLGLPGFQSPEREPDLFSLSSPKLDEKPLFPLLPTKDGICSSGQKAVVSGNKRGFADTMDGFSQGKFAGNTGMNAVLSPRPSGAQPSAMKETPSKLSERPCSTNNGTGHNHTGASISGSAPASKAQVVGWPPIRSFRKNSMATTTNKNNDEVDGKPGVGALFVKVSMDGAPYLRKVDLRSYTTYQELSSALEKMFLSCFTLGQCGSHGAPGREMLSESKLRDLLHGSEYVLTYEDKDGDWMLVGDVPWEMFIETCKRLKIMKGSDAIGLAPRAMEKSKSRI*	ATGTCGCCGCCGACGCTGGTAACGGAGGAGGAGGGGCGGAGCACCGTGGCGTCCGATTCTTCGCAATCCTTGGACTGTTTCTCTCAGAATGGTGCTGGATTGAAAGAACGGAATTACTTAGGGTTGTCTGATTGCTCATCAGTGGATAGCTGTGCCTCTACTGTGCCAAGCTTGTGTGATGAGAAAAAGGAGAACATGAATTTGAAGGCTACAGAGTTGAGGCTTGGTCTTCCCGGATTCCAATCGCCTGAAAGGGAACCGGATCTTTTCTCTTTAAGCTCACCAAAGCTTGATGAGAAGCCACTCTTCCCTTTGCTTCCTACTAAAGACGGGATTTGCTCGTCGGGGCAGAAAGCTGTTGTTTCTGGCAACAAAAGAGGTTTTGCTGATACCATGGAT…	AGGCTTCATTCATTGAGCTTTTCTCTTCTTATTTCTATTTCTCTCTCCCCAAAAGCTTTTGTTTCTCTCTGCTTATGGAAGGCCCTTAAACTTTCGCTCTCTCTGCTTCACTTTCTCGCTTTTGCATTTTCTTGTGAAAAAAAAAAATCCTCAGAACAAAAATAGGTCTTCTTCTTCTCTGATCTACCAAAGCTTCAAATTCTCCTTAGGTGCGTACTTCAATTTCTTCTTCTCCTACTCCTAACTGCTCCTTTTTTTTTTCTTTTCAAATTCTCTGCGCGTTTCTATTTCTAAGCTCTTTCAGGTAGAAGTAGAATGCACACGCCTTTTTGTTTTCGCTTTTTTATTTTAAAAAAATTGGTAAGGATTTTTTGTGTGAGTGAGGATCTATTCAGCTTC…	CAATTAAAAATTTATAACTAATTAAAATCAAATAAACTTGGATCTTTTATAAGTTTGATATCATAAAACTATTTCAATTAAATAATCTTTATTTGATTTTTTAAAGCCAAATGAATCTCTTTTATAAGATTTTAATGCTACTTATTTTCATCGATAGTTTTATTTTCTCGCATACTTCTCACATTGTGCGTTTAATCAAACACTATTTCATGCTTATATGTTTTTTTTCAACGAAAGGGACAGCTCTATCATTTCATGTTTATCAGACGAGTTAATTCCACTTTTATTTCCTTTTCTAATATTCTGAATCATTTTTAAATCACAATTTTTTAAGTTAAAAGTTTCATACAAAAAAACTTAATAAACCAATCCATTCACACTAGATTTATATTTGTGCCA…	.
GmIAA31	Glyma.10G000700		10	+	90195	90673	222	73	5.29	8.52	MDGAPYLRKIDLRVYVQALETMFKLTIGEYSKREGYKGSEYAPTYEDKDGDWMLVGDVPLDMFMTSCKRLRVM*	ATGGATGGAGCCCCTTACCTAAGAAAGATTGATTTGAGAGTCTATGTTCAAGCTTTAGAGACCATGTTCAAGTTGACCATAGGTGAGTACTCTAAAAGAGAGGGTTATAAGGGATCTGAATATGCACCTACATATGAAGACAAGGATGGTGACTGGATGCTAGTTGGAGATGTTCCATTGGACATGTTTATGACTTCCTGCAAAAGGCTAAGAGTCATGTGA	TGGATGGAGCCCCTTACCTAAGAAAGATTGATTTGAGAGTCTATGTTCAAGCTTTAGAGACCATGTTCAAGTTGACCATAGGTGAGAGATAAGAGAATTTCATTTGCTTTTGGATACACTATAGCCCAATATTGTCTTCTTTTTGTTGTTGTGGTGGTGGTGAATGAAATTATTTTTTATGATGAAAATAACCTGAATTGGTTTTAGTTGTTTCTTCAGGTGAGTACTCTAAAAGAGAGGGTTATAAGGGATCTGAATATGCACCTACATATGAAGACAAGGATGGTGACTGGATGCTAGTTGGAGATGTTCCATTGGAGTCAGTTCTCTTTCTCTTTCTGTGTGTGTTTTGTTCATATCATCATATGTTTAGTTTGTCTCTTAGCTATACACATATTT…	AAGGCTAGTGGGTGGCTCATTAAGTTTTATAGCAACAATAGTGTGGGACAATATCTAGGTGACTTATTCTCATGGGTGCATGAATTTTACACAAAATCATGAAGCGCGAAACCGACCACCTTCGCCTGTGATACGCGCTCTTTTCACGGACCAATCAGATTCCGACACGGACACGATGTAGTCTTTCGTTGTGGGGTCCGCACCACACGGTTGAAAGGACCGCGTGACGTGGGGTTTCCGAAGGACAGATATGAGTGCCGGTGACATAAGGGACAATGAAAGAACACGTTGTAAGGGTGAGAGGGGGACAAGGGGGGAACAAGGCGGGGGCAACGGTACTCAACAGCGGGGACCACGGTGGGGCTGCGTTGATTGGGACAATGAGATGTGAGGCGCGAA…	.
GmIAA32	Glyma.10G031800		10	-	2770339	2768241	1680	174	5.12	19.48	MGKYEKELNLEATELRLGLPGSDEPGKRSIVRSNKRSSTEASEEECISKGNMNSNGSDITSDDQDNLVPPAKAQVVGWPPVRSYRKNTLQQKKEEQGEGSGMYVKVSMAGAPYLRKIDLNVYKSYPELLKALGNMFKCTFGEYSEREGYNGSEYAPTYEDKDGDWMLVGDVPWK*	ATGGGAAAGTACGAAAAAGAGCTTAATCTCGAGGCTACAGAGTTGAGATTGGGGTTGCCTGGAAGCGATGAGCCTGGGAAACGTTCTATTGTTAGAAGCAATAAGAGATCTTCAACAGAAGCAAGCGAGGAAGAGTGCATAAGCAAGGGCAACATGAATTCTAATGGTTCTGATATCACAAGTGATGACCAAGACAACCTTGTGCCACCTGCAAAAGCACAAGTAGTGGGATGGCCACCGGTTCGATCATATAGGAAGAATACTCTACAACAAAAGAAAGAGGAACAGGGTGAAGGGTCTGGGATGTACGTGAAAGTTAGCATGGCAGGTGCACCTTACTTAAGGAAGATAGATCTAAATGTTTACAAGAGCTACCCAGAACTTCTCAAGGCCTTGGGA…	AAAAAAAATTAAAAGAGATATATTTATACTTATTTTTCTTATTATTTAACTGAATTAATTAAGTTTGCAATTTATTTTATAATTTAAATCAAGAGTTATATACAGTTGTTTGTACTTTTTCTCTTGATACCTTCTTTGACTTTATAGGAATTAAATTCAGAATTGTCATTCTTACGAGACGACCCATGTTCAAAAACGGGTGGCCTTACCCTATTTGATCTATTAATTGTTTAAGTGGGTAATAAAAAAGATCATCCTGAAATAGGATAATTGGCATCAAATAAAATTTGCCGTAATTAGCACTTAAAACCAAGTAGAAAGATAGATTAGATCAAATTAATTAAATGCAAGAGAAGGAGAATGAAAGTTCCACCTTCTTGATCCCTTTGTATATATAAT…	TTTCAGTAGTAATTTATTTTGGTTTAACTAATATGTATTCTGTGCCTATTTGGCTACTACTCTCATTGACAATTAAAGCCATACTGTACTAAATTATGTATAGCTAGCCTACTAGCTAGAGAGAAGAAAGAATTAACTACACAGAAAACTGAGATGCATGAATATTAATTACAAAATAAATTATCTATTTCTGAATTATAGTTTTACATATACTGAAAGTCATTTTTTTCAAAGCACCAGCACATATAGGAATCTTCTTGACAAGTGAAGTCCTTGAGTTTAGAGTCTTGTTGACTGGTCCCAGAATAATCACGGATCCCAGACCGACAATTAATTAACTGTTGCTAAGTTTAAAGATGAAAATACTAATGCAGTTCACAGATGCCTGCAACAACGATG…	.
GmIAA33	Glyma.10G031900		10	+	2784976	2788133	1234	248	5.56	27.29	MVFEETELRLGLRLGLPGNGAAPTTEAAAELGVRKRGFSETETDETTSVDLMLNLSPKEASAAATTDGADPRENPKTSPKEKNLPLLDPAKPPAKAQVVGWPPVRSFRKNMFAAQKSSGGEESEKNSPNASFVKVSMDGAPYLRKVDLKMYKSYPELSDALGKMFSSFTIGNCESQGFKDFMNESKLMDLLNSSDYVPTYEDRDGDWMLVGDVPWEMFVESCKRLRIMKGKEAIGLAPRAVEKCKNRS*	ATGGTGTTTGAGGAAACTGAGCTGAGGCTTGGACTGAGACTAGGACTCCCTGGAAATGGAGCCGCGCCAACAACTGAAGCTGCTGCGGAATTAGGAGTGAGGAAGAGAGGGTTCTCTGAAACTGAAACCGATGAAACAACCTCCGTTGATTTGATGCTTAACCTCTCTCCCAAGGAAGCTTCTGCTGCTGCTACTACTGATGGAGCAGATCCACGTGAGAATCCAAAGACTTCGCCGAAGGAGAAGAATCTTCCTCTTCTCGATCCCGCAAAGCCTCCTGCCAAGGCGCAAGTGGTGGGATGGCCACCTGTAAGGTCTTTCCGGAAGAACATGTTTGCAGCCCAAAAGAGCAGCGGCGGAGAGGAAAGCGAGAAGAACAGCCCTAATGCAAGCTTTGTC…	CCAACGTAATAACGTGCCTGCCCCTATACCTCACCCCCACCCACTATTATTATTGTACTACAACACAATCAAGTCCCTGAATGCTTTTTagagagagaaagagtcataataaagtgaaagaaaaagaaaaaggagagtagtgaaacaagaagaaaggagaagaagaTGGTGTTTGAGgaaactgagctgaggcttggactgagactaggactCCCTGGAAATGGAGCCGCGCCAACAACTGAAGCTGCTGCGGAATTAGGAGTGAGGAAGAGAGGGTTCTCTGAAACTGAAACCGATGAAACAACCTCCGTTGATTTGATGCTTAACCTCTCTCCCAAGGAAGCTTCTGCTGCTGCTACTACTGATGGAGCAGATCCACGTGAGAATCCAAAGACTTCG…	TTAAAATTTTGTATATTTTTTTTAAAAAATATATATTAATTATTAATTTGAATTATTATATGTGAAAAAAACATTATATTTAAATTTTACGTAATTATTTAATCACAATTTATCATGTATGATAAATTTATTAATTTTTAAAATAATTATCCTAAAGTAATTTAAACGGTAATATATGATTGAATGATAGTGTAAAATTATTTTACATTCTCAATACATATGCATTAAATTTATTACATGTTATTATTTTTATTAGTAAGACTACAATTTTAAAATTACATTAATTGAACAATTGAAAGCTTCGAACCAATATGAATTATGAAGAATGTTGTATTATTTATGAAAATATTTTAAGTTGTACCAAATATTATAATATCAAAGATTTAGATTTATTTTTAA…	.
GmIAA34	Glyma.10G040400		10	+	3557161	3561101	1419	287	7.76	31.13	MSTVSKDDNLALSSEDSSCPEESELELGLGLSLSSGSSSKSHHHHHARIYTAKDFPSSAAAAAAAASSPSSSSSSPNNITAGTKRAAADSLVANNRPSQVVGWPPLRTYRVNSFNSHAKSTEVFNSVAEKSKTDNTVARKTNDNGNDNNINAKEKRHLRSSLFVKVNMDGIPIGRKVDLSAHSSYETLAQTLEDMFNESTTVTTCKGSNGEDYGFIIGGERHSKLLDGSSKFVLTYEDKEGDWMLVGDVPWGMFFSSVRRLRIMRTSEANGLAPRLEENIKKRCKPI*	ATGTCAACTGTGTCAAAAGATGACAACTTGGCGCTTTCTTCGGAGGACTCTTCATGCCCAGAAGAGTCTGAGCTTGAATTGGGTCTTGGGTTGAGCCTCTCCTCTGGCTCTTCATCAAAATCTCATCACCACCATCATGCTAGAATTTACACTGCTAAGGATTTTCCTTCTTCTGCAGCAGCAGCAGCAGCAGCAGCATCATCACCTTCCTCTTCTTCTTCCTCTCCCAACAACATCACTGCTGGCACCAAGAGAGCTGCTGCCGATTCTCTTGTTGCCAATAACCGTCCCAGTCAAGTAGTTGGATGGCCTCCACTTCGAACATATAGAGTGAATAGCTTCAATAGCCATGCAAAATCAACTGAAGTATTCAACTCTGTGGCTGAGAAAAGTAAGACC…	GACCCACACTGCCTAATGCCCTTTCCCCTTCTCTCTCACACTTCCATCAGCATTCCCACCTAACCGTCCCGCTTATCATACTCTTCTTCTTTTTCTGCCCtcaaaactattcaattcaattcaattcccttctaattcTTCCACTACCCCTTTTCGTTATTCTTCTTCAATTCTCCCAAAAATCATATTTTTACACTCTGAGTGGTTTTTCAGCTTGTGGGTCGATGTCAACTGTGTCAAAAGATGACAACTTGGCGCTTTCTTCGGAGGACTCTTCATGCCCAGAAGAGTCTGAGCTTGAATTGGGTCTTGGGTTGAGCCTCTCCTCTGGCTCTTCATCAAAATCTCATCACCACCATCATGCTAGAATTTACACTGCTAAGGATTTTCCTTCTTCTg…	ATGAAGAAGACTTTTTCAGCTGCTGCGCCACCCTCCATTGGTCACCTCTCCTCTTTTTCTTCCTTCCATGCAATTGGTAGACCTAAAATGTTGTCATGGTAGCCGACAACTACACGTGTCAATTAGTAAAAATCAACATAGTATGTATACCTTGTCAACATGTTTTTTTTGTACTAATTAATTCAAGCTTCATATATTCAGATAATTAGCTAATATTAAATGAGATCATCATGCATGAGTAGTTCAAGATTTTTATGATTAAACGCTTCAATTAGTGGCAATTTGAGGACGGTGTTGGCAGAGACAATAGTTAGACAAAGCGTGTGGTCAGTAATACACTGAGTCTGTTTTGAGTAGGATGGAATGAACCTAGATATTGGACAATTCGTGGGATGAAAA…	.
GmIAA35	Glyma.10G138500		10	-	37213763	37212160	972	177	5.74	19.5	MGKASSSSSSSISSCRNPSNSTASSLTHQHSQDHLRTDLRLGLSLSATQHVGSSSSGGHWQPMQPHLISSFSQATEVNDCSDHTSFFVKVYMEGIPIGRKLNLLAHDGYHELVKTLEQMFDTTILWGTEMDGVQPERCHVLTYEDGEGDLIMVGDVPWEMFLSAVKRLKITRVEAFG*	ATGGGCAAAGCCTCTAGTTCTTCCTCCTCCTCTATCTCCAGCTGCAGAAACCCTTCCAATTCAACTGCATCCTCTCTCACACACCAACATAGTCAAGACCACCTTCGCACAGATCTTAGGCTTGGACTAAGCCTTTCCGCTACTCAACATGTTGGCTCTTCTAGTTCAGGGGGACACTGGCAACCGATGCAGCCACATCTAATAAGTAGTTTTTCACAAGCTACTGAAGTGAATGATTGCAGCGATCATACCAGCTTCTTTGTGAAGGTGTACATGGAAGGCATTCCGATTGGTAGAAAACTCAACTTGTTAGCTCATGATGGTTATCACGAGTTAGTAAAGACTCTTGAACAGATGTTTGACACTACCATTCTGTGGGGGACTGAAATGGATGGAGTG…	AATTCTTAATTATATGAACTTCCATGCACTTTTATTTCAAAATCTCCTAATTTTAGAAGATTTGAAAAGTTTTAAATATCCAAATAAAGGGAGAAAAAACATTATTTAATCCTTCATTTTTTTTCTTCCATTTCCTTCCCTTTTTTCCCTTTGATTTTGCTAGCTCTCATGATCTCATCCCTTACCAATATCCAAACATACTCTAAGAATATACATACATCACTTTGATTCATGATCAGTAATCACTAATATTGACTCTCACTCTATAGGACTAAATTTGAAGTCACAGGAGAGGCAAAGCTTCTTCATATGTATGCATTTATCACCCGAATGCCTCCACCCTTGTGATCTTCAACCTCTTTACAGCTGATAAGAACATCCTACATGACCAAAAAAGCA…	ATAGTCACAATGGAAGAAAATTCGACAATCGTCTCAACGCAACGACAGATTGTTATAATTGCGTTGCCAACTCATTGTTCAGCATGTCAATTATCAAATACAGTAATTAATAGGAAGCAGAGCAGACTCGGAAGAAATTAAAAGCAAGTAACAATACTCTACCTAATTTGAAAATTTGAGACACGATACAAAATTATTTAACCCATGTTTTTTCCGTACAAATTATTTAAACCAACCTATGTTGATGAAACCGAAGACAACGAAACTTTTAATGCAGAACTGGGGTTGGACCCCTCTCTCGAGGGTCACTGCGAAAAGTGAACAAAACATTAGTGCTGTAATTAAAATGATTCAATGCTAGTCATAATAATAGGAAAGCTTATCTCTCTTTTTCTACAC…	.
GmIAA36	Glyma.10G162400		10	+	39661091	39664486	1529	231	5.47	25.31	MINFEETELRLGLPGGSASDHNESTTVKGSGGKRGFSETASVDLKLNLSSSDDSASDSPSSASTEKTTTAAPPPPSRANDPAKPPAKAQVVGWPPVRSFRKNIVQRNKNEEEAAFVKVSMDGAPYLRKVDIKLYKSYQELSDALAKMFSSFTIEKCGSQGMKDFMNETKLIDLLNGSDYVPTYQDKDGDWMLVGDVPWESVPPLHSLISLFLSLVYHSLILLFFTISQNVR*	ATGATTAACTTCGAAGAAACCGAGTTGCGACTCGGCCTCCCTGGCGGGTCTGCGAGTGATCACAACGAGTCAACAACGGTCAAGGGCAGTGGTGGAAAGAGAGGCTTCTCTGAAACTGCTTCTGTTGATTTGAAGCTTAATCTTTCTTCCAGTGATGACTCTGCCTCAGATTCACCTTCATCTGCGTCTACAGAGAAGACTACCACTGCTGCACCTCCTCCTCCTTCTCGAGCCAACGACCCTGCAAAACCACCTGCAAAGGCACAAGTGGTGGGTTGGCCACCAGTTAGGTCATTTAGAAAGAACATAGTTCAAAGGAACAAGAATGAAGAGGAAGCAGCTTTCGTGAAGGTGAGCATGGATGGTGCACCGTATCTACGAAAGGTGGACATAAAGTTG…	GTGACGTCACCACCCGACAACCCACGGATGATCCAACAACGGAAAACCGCAACACGTGGCAGCATCTTAGCGGCGCGGTTCCCTCGCCCCACTGCACCCCATATTATTATCACCAAAACCATCGTTCAAGGCAAGACTTCTTTCCATTTCCCATTTTCTCATTCTCTGTTTCGCTTTCACCGAGTAACTTCACTTTCCCCAACTCCACCTGAGAAAAAGATACCCATAATTcgcacgcacgcacgcacgcacTTGTTCTGACTCAGTGCTTGTGTTGGACGCAGAAGAACCAGAAAAGAAAAACAAGCACGAGGAGATGATTAACTTCGAAGAAACCGAGTTGCGACTCGGCCTCCCTGGCGGGTCTGCGAGTGATCACAACGAGTCAACAACGGTCAA…	TAATACATGTCAACACATTCAATAAATCACCAAACTCAAAATATTCATAAAAATACGAAGAACTTCAAAGCATGCATCCCCACTCATCAACAAAAAACATGAGATAAATAAATTAAAGACCTTTAAGTCTTAACCCTTAATAATAATATGTTAATTATTGACNNNNNNNNNNNNNNNNNNNNNNNNNNNNNNNNNNNNNNNNNNNNNNNNNNNNNNNNNNNNNNNNNNNNNNNNNNNNNNNNNNNNNNNNNNNNNNNNNNNNTCTAGCCTGGTATTGTATTGAATCCCTTGGGAGATGAAGATGATAAGACTTGAGATGTGATGCAAGTGTTGTTGAGGGGTATGTTTTATAGGAAGATAAAAGGAGGGGAAGGTAATGTGATGTTATGGGAAGGTATG…	.
GmIAA37	Glyma.10G180000		10	-	41337449	41336339	867	122	8.81	13.77	RAKIVGWPPIRSYRKNSLQENDGAGIYVKVSMDGAPYLRKIDLKVYGGYTQLLKALENMFKLTIGEYSEKEGYKGSDYAPTYEDKDGDWMLVGDVPWDMFVTSCKRLRIMKGSEARGLGCAV*	AGGGCTAAGATAGTGGGGTGGCCACCAATCAGATCCTACAGAAAGAACAGCCTTCAGGAGAATGATGGTGCTGGGATTTATGTGAAAGTGAGCATGGATGGAGCTCCTTACCTCAGAAAGATAGACTTGAAGGTCTATGGAGGCTACACACAACTCCTCAAAGCTCTAGAAAACATGTTCAAGTTGACCATAGGTGAGTATTCTGAAAAAGAAGGTTATAAGGGATCTGACTATGCACCTACATATGAAGACAAAGATGGTGACTGGATGTTAGTTGGAGATGTTCCATGGGACATGTTTGTGACTTCTTGCAAAAGGCTAAGAATCATGAAAGGATCAGAGGCAAGGGGTTTGGGTTGTGCTGTATGA	ATCAGGCGCAAATTAACATACTTAATTGAGTCCATCCAATAACACAGGCAAATACCAACACTTAGTATATTACATTGTATTCTTGTATCAACACAACCAAAAAACTTGGATTAAACAATATTACATATAACCTTTAATTTTCTATCTCTCCTCTACACAAAGTTTCATTTGAAATCTCTAAGATTTCTCACATGAAACTTCAAAAAGGATCAGTGGAAACAACATCATAAGCATAGCATCCAACCACAGATGCCAAAATAATAACCATAAAAGTTGCCAAACTTGAGGAAGATCGAAACTGCACCGTATCTTCCATCTTCTCCTGCTTCAGAGTATAACTCCATATAAAGGTATGCCAAAAGCACACACTAGAGTGATTTCAAAAGTCAAAACCCTTCA…	ACTACTATTATTATTGTATCATCATTACCATTATTGCCTTTTTCCCGCGCCATCATCACTATCACGGCTCTAGTGTTATATAAATATAACCGAGAGATTTATAAATTATATTACAATCTTAAAAATTATAAGAACTTCAACCACCAACTTGAATAAGGCAATTTTATGTACTTGCAAGTATACATATGAAATTCCTAAATTTATATTAAGTACCGTGCAAGATTAATTTAAGACGTCTAGCTAGGATTTCACATATAAACGAAAAATATTTTCTTTTGATCAAAACTGGAATTTCATCAGTGTAAGTGCTGTGTAGAATATATTATTGAAATAAAAATGTAGACAAACCTACAAAAATTGATCCAATTATTTGACGGGTGAAAGCACGGTTGCCGGGTA…	.
GmIAA38	Glyma.10G180100		10	+	41371565	41374446	1432	239	8.28	26.46	MTTMLTNEHGLSLNLKETELCLGLPGGGSEVETPRATGKRGFSETVDLKLNLQTKEDLNENLKNVSKEKTLLKDPAKPPAKAQVVGWPPVRSYRKNMMAVQKVSNEEVAEKTTSSTIANSGAFVKVSMDGAPYLRKVDLTMYKSYKDLSDALAKMFSSFTMGNYGAQGMIDFMNESKLMDLLNSSEYVPTYEDKDGDWMLVGDVPWEMFVGSCKRLRIMKGSEAIGLAPRAMEKCKSRS*	ATGACAACTATGCTGACAAATGAGCATGGTCTGAGTTTGAACCTCAAGGAGACTGAGCTTTGCCTCGGTTTGCCTGGCGGGGGCTCTGAAGTGGAAACTCCAAGGGCCACTGGGAAGAGAGGGTTCTCTGAGACCGTTGATCTGAAGCTTAATCTTCAGACCAAGGAAGATCTGAATGAGAATCTGAAGAATGTCTCAAAGGAGAAGACTCTCCTTAAAGATCCTGCTAAGCCGCCGGCTAAGGCTCAAGTGGTTGGTTGGCCACCAGTGAGATCATACAGGAAGAACATGATGGCAGTACAGAAGGTTAGCAATGAGGAAGTAGCTGAGAAGACAACAAGCAGCACTATTGCTAATTCTGGGGCGTTTGTCAAGGTTTCCATGGATGGAGCACCTTAC…	ACAAACCAAGCAACATTATAATAGAAAGAGGACACAAGAGAAAGAAGGGGGAGCTATAGCCATAAGGAGAAAAACTTTCAAAGAAGTGAAAGCAAAAAAGAGTTGTTCTTTTCCTTTCTGCTGATAAGCTGTGTGAGTGAGTTCATTGACAAGCCTGAAATGACAACTATGCTGACAAATGAGCATGGTCTGAGTTTGAACCTCAAGGAGACTGAGCTTTGCCTCGGTTTGCCTGGCGGGGGCTCTGAAGTGGAAACTCCAAGGGCCACTGGGAAGAGAGGGTTCTCTGAGACCGTTGATCTGAAGCTTAATCTTCAGACCAAGGAAGATCTGAATGAGAATCTGAAGAATGTCTCAAAGGAGAAGACTCTCCTTAAAGATCCTGCTAAGCCGCCGGCT…	TTCATTAGTCTCTGCAAATGGGCATGGATTTTCTTCTGACAGAAAATGCTAATATTTTTTAAAAGTATTACTTATTTGGGACATGTATAACATATTGAAACTATTTCTGCACATGCTTCTTCATTTACATAATTACATCACTTTTTTAAGCAAATTAATTGCATCACTTTTTGACATCAAAGTATTGTATATATAATAATTGATTTCTTTAAATCTCCTAAACACAGTGGATCACTGGATCCCCCCTATGCAAGAATTGGAGCGATGTATAAAATGATGCACAGAAATGTTGGGCAAATGTCAGTATCCATTGTTCATTTAGCCTATGAACAACAAAAAGGATTCACTGTAGGATTCAAGGTTATGAATTGTAATGATAATACTTCTAAAATTAGACGC…	.
GmIAA39	Glyma.10G270500		10	+	49276452	49277877	763	191	5.66	21.75	MESNTSSFLLNSSTLHSVFYQDKQDDGIIDLGLSLGTVQHEAYHSSANLYDEDLMDWPHSNLNLKNSSTMHSRSAHHQNFDEEIEGVQSNERWAYVKVNMDGVTIGRKICVLDHGGYSSLALQLEDMFGSHSVSGLRLFQSGSEYSLFYKDRQDNWRPVGDVPWKEFIECVKRLRIARKNSGIVSCSSRYT*	ATGGAATCAAACACATCAAGCTTTCTTTTGAACTCTTCAACTTTGCACTCAGTTTTCTACCAAGACAAACAAGATGATGGCATAATTGATCTGGGTCTTAGTCTCGGAACTGTTCAACATGAAGCTTACCATTCTTCTGCCAACTTGTATGATGAAGACCTTATGGATTGGCCTCACTCCAATCTCAATCTAAAGAATTCGAGCACAATGCATTCTAGATCTGCCCACCACCAAAATTTTGATGAAGAGATAGAGGGGGTCCAGAGCAATGAGAGGTGGGCTTATGTGAAGGTTAACATGGATGGGGTTACCATTGGTAGGAAAATTTGTGTACTTGATCATGGTGGATACTCAAGTCTGGCACTCCAATTAGAAGACATGTTTGGAAGCCATTCTGTT…	TACGTTGAGAAGTTAATTTGTCCAGCAGTTCCCAAATGGAATCAAACACATCAAGCTTTCTTTTGAACTCTTCAACTTTGCACTCAGTTTTCTACCAAGACAAACAAGATGATGGCATAATTGATCTGGGTCTTAGTCTCGGAACTGTTCAACATGAAGCTTACCATTCTTCTGCCAACTGTATGGGTTCACCCCCTCCTTCATTCTTTTAATTCTTCATCTCTTCTAATTTATCATACACCCTTTAGTCAGATATTTTTTGATAAAAAAGAGTAAATAGTATATACACAAAAAATATAAAGGATTTTTACACACCATCAATCTATCAGAAATTGTCATGTCTGGTAATTTTGTTCTTAAAACTTATACCAGTCTGATTTTTTATAAGTTGATAGTGTA…	ATTTTTACTATCTATTTAATGTTATTTCAATTTCATTGTCTCTTTTTTGTGTTTATTTTCATGTTGTAGTCTGATCACCCATATTCATGTATGTGTTTTAGGGTTTAGACATTGGGAAATGTTTAATCTCTTGGGAAAGGGCATTTAAATAATTCATCTTTAGGGATAAAATGACATTGTTTAGCCTGTTTTATGCATCTCTGCTAATAATGTAATTTAACTAGTTTATTCTCTTAAGGGATTAGGAGAGGAATTAGGTAAATTAGACTCTTTCATATGAGAGATCATAGCTAGGATATATGAGTGGGTATAGGTAACAATTGGATTAGTATTAAATAGAGAAAAAATATTAACATTACATCGAAGGTAGTTTGGTAGGCTAGACCCCAACAAATCCAT…	.
GmIAA40	Glyma.13G117100		13	+	23036700	23038610	1378	244	8.42	27.64	MSDLALLLLIILSLSFFLFWYKVASVVYIYKDPKVAVFLFSLDQFHSLEDMGTLEQIDAPQTRSSSSSSSSIDSNNHPSRTRTPPPSSPSSSACRNRTDLSTDLRLGLSISPSSQSELPFNSTPREESFDWPPIKSILRSTLVGKQSHLSQRPSLFVKVYMEGIPIGRKLNLMAHYSYDGLVKTLGHMFRTNILCPNSQPLNSRNFHVLTYEDQEGDWMMVGDVPWEMFLNSVKRLKITRADRC*	ATGTCTGACTTGGCTTTGCTTTTGCTTATCATACTCTCTCTTTCTTTCTTTCTTTTTTGGTATAAAGTAGCTTCTGTTGTGTATATATATAAGGACCCTAAGGTGGCGGTTTTTCTTTTCAGTCTCGATCAGTTTCATTCATTGGAAGATATGGGAACATTAGAACAAATTGATGCCCCTCAAACCAGGTCATCATCATCTTCATCTTCTTCCATTGATAGCAACAACCACCCTTCTAGGACTAGGACTCCACCACCCTCTTCCCCTTCATCAAGTGCCTGCAGAAACAGAACTGATTTGAGCACTGACCTCAGACTTGGTCTTAGCATCTCTCCTTCTTCTCAATCTGAATTACCCTTCAATTCAACACCAAGGGAGGAAAGTTTTGACTGGCCACCA…	AAATAATAACCTTCCAAAATTAAAATAAACATGAAGAGGGGTGGAATATCATTAAGAGCTTATTAAAATAAAAAAGTTTTGTAGGTTCCAACCAACCAAAACTTCAAAAAAAGTAATAAATTGAAGACCGTGTAACTTAGGCCTTGTGGACATGTTGCCCACCCTCATGGCAAATCAAAACCAAAGAGAGTGTGCTGAATGTCTGACTTGGCTTTGCTTTTGCTTATCATACtctctctttctttctttcttttttGGTATAAAGTAGCTTCTGTTGTGTATATATATAAGGACCCTAAGGTGGCGGTTTTTCTTTTCAGTCTCGATCAGTTTCATTCATTGGAAGATATGGGAACATTAGAACAAATTGATGCCCCTCAAACCAGGTCATCATCATCT…	ATCAAAGGCAAAAACAACATAAACAAGATTCAAAGCAATGACTATACAAGAACAAGTCAATACTCCAGATCTAATGCTCAAACTACACAACTCACTGTAGACTCCATCCGTGAACAAGAATAACAACTTTTGTACTAATGTCCAATGCTTCAAATCTATCAGTGTTTAGCTAGAATTAATGCATCCAGTTTACTACATAAGGCTGAACATCATAGTTACTCCAAGTTGCCAAACTGGGGTTGGTGATGGTGTGGATCAAGCTGTCAATTTAATTATTTTCTACTTATATATGGCTTAGGGAGATGCTATGGGTACTTAATTGAAGACAGAATTCAATAGTCCTTGTACATTGTCCTCATGATTCTCTTCCAACACTTATGCACTGGCATGATTTTTGGT…	.
GmIAA41	Glyma.13G127000		13	+	24008533	24012615	1513	291	7.13	31.72	MSTVSKDDNLVLSSEDSSCPEESELELGLGLSLSSGPSSKSHHHHVHAPTTLYARIYTAKDFPSSAAAASSSPSSSSSSSPNITAGTKRAAADSLVANNRPSQVVGWPPLRTYRVNSFNSHAKSTEVFNSVAEKSKINNTVVRKTNDNDNDNNINAKEKRHLRSSLFVKVNMDGIPIGRKVDLSAHSSYETLAQTLEDMFNESTTVTTCKGSNGEDYGIIIGGERHSKLLDGSSKFVLTYEDKEGDWMLVGDVPWGMFLSSVRRLRIMRTSEANGLAPRLEENIKQRCKPI*	ATGTCAACTGTGTCGAAAGATGACAACTTGGTGCTGTCTTCGGAGGACTCTTCGTGCCCAGAAGAGTCTGAGCTTGAATTGGGTCTTGGCTTGAGCCTCTCTTCTGGCCCTTCATCAAAGTCTCATCACCACCATGTTCATGCTCCTACAACTCTTTATGCTAGAATTTACACTGCTAAGGATTTTCCTTCTTCCGCAGCAGCAGCATCATCATCACCTTCCTCTTCTTCCTCTTCGTCTCCCAACATCACTGCCGGCACCAAGAGAGCTGCTGCTGATTCTCTTGTTGCCAATAACCGTCCCAGTCAAGTAGTTGGATGGCCTCCACTTCGAACATATAGAGTGAATAGCTTCAATAGCCATGCAAAATCAACTGAAGTATTCAACTCTGTGGCTGAG…	CGAACCGCACAAACCAGACCAGACATGTGGGCCCACACTGCCTAATACCCTTTCCTTTCCCctttctctctccgacactctctctctctctcATTTCCATCAACATTCCCACCTAACCGTCCCGTTTATCATACTCTTCTTCTTCCCTCAAAACTATTCAATTCCCTTCAAATTCTTCCACCACCCCTTTTCCTTATTCTTCCTCAATTCTCCCAAAAATCATATTTTTACCGTTCTGATTGGTTTTTCAGCTTGTGGGTCGATGTCAACTGTGTCGAAAGATGACAACTTGGTGCTGTCTTCGGAGGACTCTTCGTGCCCAGAAGAGTCTGAGCTTGAATTGGGTCTTGGCTTGAGCCTCTCTTCTGGCCCTTCATCAAAGTCTCATCACCACCATGT…	AAAAAATCAGTTTGGATTGAACGTAATCAAACCTAAATTAATTTGGTTTTTTCTTTAACTAGTTCAAGAAAAAAAATTATTATTTTATAAAACTAATATGATTAATCGAATTATTTCTATAAAATTAATTCGATTAATCAAATTGGTTTTTATTTAAATATGTTTTTTATTTAAAAAATTAATTTAAAAATTAGTTTAAAATTATCGTGTAAGATAAAAAAATTTATCCCAAAATAATTATCATTTTAATTTTTAATGTAATATTAATTATCTTTTATAATATTAATGATGAACAATAAAATATATAAATAAATTAATGATTATATAAGGTTACTTTTATAAAATTATTATTCTTATTATTTTCTTTTGTTAGTATAAAACAACCTAAAACACCATTAT…	.
GmIAA42	Glyma.13G140500		13	-	25307109	25305915	1105	89	5.24	10.03	METGHCKVFMESEDVGRTMDLSLLRSYDELHRKLADMFGIEKSEMLSRVLYCDSVGAIKHIGDEPFSDFTRTAKRLTILMDSGSNNVGV*	ATGGAGACTGGCCATTGTAAAGTTTTTATGGAGTCCGAAGATGTAGGCCGAACTATGGACCTATCGTTGCTTCGATCTTACGATGAATTACATAGAAAGTTGGCAGACATGTTTGGCATAGAAAAATCTGAAATGTTAAGTAGGGTGCTTTACTGCGATTCAGTTGGGGCTATCAAACACATTGGTGATGAGCCATTCAGTGACTTCACAAGAACAGCCAAAAGGTTGACTATTCTAATGGATTCTGGCAGCAACAATGTAGGAGTGTAG	TAGCAAAAAAATAAAACAAACGGGTCCAATTTTGTTGACATGAGCTATAACTTTACTGGTGATAATACATACATTTGCAGCCTTCAAATTGCATTCAATGCAAGATTAAATTGTAATAGCAAATAATTTATAAGGCAACAACAAGAAGAAAATGGTACAATCTTTGAACAAGTGAATACATAAAAGCAAGAATGACTCTCCTTTTGTTTCAACTAGTATTCAGATCAAATACATTTTTACCTGCTTACAAACCAATCATATTTATAGGATTTCAAACTTCTCTCTTTGTCCTCCACCTTTTTCCCCAACAAAATTTTAAAAGGAAACTCAAGTAGGCAAAGATAAAGAGATAGTTGACAGAAAAAAACAAAAAGAAAAAGGGAAACACAAGTTATGATC…	NNNNNNNNNNNNNNNNNNNNNNNNNNNNNNNNNNNNNNNNNNNNNNNNNNNNNNNNNNNNNNNNNNNNNNNNNNNNNNNNNNNNNNNNNNNNNNNNNNNNNNNNNNNNNNNNNNNNNNNNNNNNNNNNNNNNNNNNNNNNNNNNNNNNNNNNNNNNNNNNNNNNNNNNNNNNNNNNNNNNNNNNNNNNNNNNNNNNNNNNNNNNNNNNNNNNNNNNNNNNNNNNNNNNNNNNNNNNNNNNNNNNNNNNNNNNNNNNNNNNNNNNNNNNNNNNNNNNNNNNNNNNNNNNNNNNNNNNNNNNNNNNNNNNNNNNNNNNNNNNNNNNNNNNNNNNNNNNNNNNNNNNNNNNNNNNNNNNNNNNNNNNNNNNNNNNNNNNNNNNNNNNNNNNNNNNNNNNNNN…	.
GmIAA43	Glyma.13G159000		13	-	27425894	27424532	892	206	7.02	23.84	MELQLGLALSTHSRAYDQPFSHKKRTFSQLMMMEHAPPPHHVMLPTLSLLPLTPSHHVVDDHHSQCSNITKDEEEEGVVGWPPVNHWRKKLHVEEVVGNNNNIDHMVWVDHRQTHSLQGYSSNTLYVKVKMEGVGIARKVDLSMHQSFHTLKETLMDMFGKCHHQQSNNYELAYLDKEGDWLLAQDVPWRSFVGCARRLKLVKTSR*	ATGGAGCTTCAACTGGGTCTCGCTCTCTCAACCCATTCTCGTGCCTACGACCAGCCTTTCAGCCACAAAAAACGTACCTTCTCCCAACTCATGATGATGGAACATGCACCACCACCACACCATGTTATGCTTCCTACTCTGTCTCTCCTCCCTTTAACTCCAAGCCACCATGTTGTTGATGATCACCATAGCCAATGCTCTAACATCACCAAGGATGAGGAGGAGGAGGGTGTAGTGGGTTGGCCACCAGTAAACCATTGGAGGAAGAAACTTCATGTGGAAGAGGTTGTCGGGAATAATAATAATATTGATCACATGGTATGGGTTGATCATCGTCAAACTCATAGTCTCCAAGGATATTCATCGAATACTCTGTACGTGAAGGTGAAGATGGAGGGT…	ATTACTGACTAATGTAACAAAACGTTAATAATATGTTTCATACAAAAACTGCGTACTAGGAAGTTGTTATGCTCATGCACACAAATTAAGCTGGATTAGATACAATTATCCAAAAAGGAGAAGTTGACAAAGTCAAGATTGAAAATATGTTGGCATTTTATCTGCTGGTCTTCACCAATTTGAGTCGTCGTGCACACCCAACGAAACTTCTGCAGAACAGAACCGAAACATATTAGTTGGTTACACTTAAACTTGGAAAATAGTATACTATATATCAAATATCAATGTTTTTCTGTCCAAGATATCGATAACTATTCTGCTAATGGTATCAATACATTTTTGCTTGATTTTCAATCAAAACATTAATTCTAACTATTATGAATGAATCGATAGGGCTTT…	ATGGGGACAAGGTGTTGGGGACAAGTCTAAGCTGTCCCTATCAATGTTTCCCTTTTTCCCGACCCACTTCTCCTTCTATCCCTTCCTATTTATAACACCTAATTATCTATTTTATTAAAGTTTTATAAATAATTCATTTATTTAATAATAATAATTTTTTAAAATATAATTGATAGTATTTTATTTTATTTTTTAATTATTTATCAATATATTCTTTAAATTTAGAGTTTTTTTTTTCTAAAACTGATTAATACAAAAAACATTATAAATTAATTCTTCTAAAAAATTAAATATTATTTTAAACTTAGTATTCTTATAAATTGGAATAGAGTATTATACTACTCACTGTTCTGTACCTTTCAACTTTCAATTTGGCTCCCTCCACTGCTTAGATTCTAC…	.
GmIAA44	Glyma.13G354100		13	-	44247000	44243093	2092	346	8.35	37.97	MNERSRDEASPQLLDLISNEREWQMNKRNEGKSSEERKLELRLGPPGEDWSLGGKMKNNNTEREDQSLLSLGCFSPNINSNAFQSKASHPWPNYHHHGQGNNKKASSSSFLQFPSSTQPVMMGKDASCPKVVVELQQNGGDGKVFSPSSANTAVSQPNTSQKRTAPAPVVGWPPIRSFRKNLSSSSSASKPPPPPESQAEQQHNKVAGKKPVDNYANNKGLFVKINMDGVPIGRKVDLNAYDSYENLSSAVDELFRGLLAAQRDSSAGGVHNKQEEEKAITGLLDGSGEFTLVYEDNEGDRMLVGDVPWHMFVSTVKRLRVLKSSELSAFTLGSKQDKIPLDSAMK*	ATGAATGAAAGGTCAAGAGACGAGGCATCTCCTCAGCTGTTAGATTTGATCTCAAACGAGAGAGAGTGGCAGATGAACAAGAGAAACGAAGGAAAGTCCTCAGAAGAAAGAAAACTCGAACTCAGGCTTGGTCCACCTGGTGAAGACTGGTCTCTGGGTGGTAAAATGAAGAACAACAACACAGAAAGAGAAGATCAATCTCTTCTCTCTCTTGGTTGCTTCTCTCCTAACATTAACAGTAATGCGTTCCAAAGCAAGGCCTCTCATCCATGGCCAAACTACCACCACCATGGCCAGGGTAACAACAAAAAAGCCTCTTCTTCATCATTTCTTCAGTTCCCATCATCAACCCAACCTGTGATGATGGGAAAAGATGCTTCTTGCCCTAAGGTGGTGGTA…	GTTGTAATGTACGCAACTAGCTTCATTCCATGATCTTTTCATCAGACAAAAGAACCAAAACTTCAAATTAGATGAGTCTTCGAGTTTCAGCAGGTGAACAAAAACCTCAAACCGCTGTTCATTTCATTGCTGAGTCAAGTGGTATCTTGTCCTGCTTACTGCCAACTAAAAACAATAGCATTTCTTCAATTTTTCAATCACAACTTAAAACTTTAGGGAAAAGGAGAAACAAGATTCCAACTCACGGGTAAAAGCAGAAAGCTCAGAACTCTTCAACACTCGTAGCCTCTTCACTGTTGATACAAACATGCTGCCAAGCATATGTAGACATTAAAAAACCATATAATATAACTATCTTTGCTGCCAATCATAGTTTTCTAAATCATTAAAAAAAATGCC…	TTCTGGATTCTGTCAAGGCGAATTAGTTTACTTAAGCACTTGAAAGTCCAAGAGAGGGACACTGGCACGCCCAAAGTCCATGCTGGCATGAAGGGACAAAGTTTTACTACCCTTTTTAGTAATGATGGTAATGTTAGCCAATGTTAATTTTTAGAACATAATTGGTTGGTTAAAGATTTTCATTGGGTTGGATAAGATTAGTGAGATAAAAATTACTTAGAAAACATAATTAGAGGGTAAACTAAAATTAAAATTTGAAAGGGGTGGGTGCTTTTGAGATGTCAGGAAATTGATGGATGGGATAGCAAAGGTTGCTTTTTTTGTTTTTATTTTGGAGGGAGAGGATTTGCATGATCCATATTTGCAGGGCTTCTGCAATAAAAACATGCAGATCCCATG…	.
GmIAA45	Glyma.13G356600		13	-	44470294	44467797	1570	307	6.36	33.12	MSRALEHDYIGLAENPSMDGKNSSSLNLKETELRLGLPGCESPERKSGSALCLFGKELQNNNNNVCSLKAGAKRGFSDAIDTSSVTEGSQGASALFSPRGGNVGKPLIGLDTQTNTTIKEVGAVPQSAKPVQENNDQFAATNAHAIAPAAKAQVVGWPPIRSFRKNTMASNLTKNNDEAEGKSGFGCLYVKVSMDGAPYLRKVDLKTYNNYMELSSALEKMFSCFTIGQCNSPGLPGKDGLSESSLRDLLHGSEYVLTYEDKDGDWMLVGDVPWEMFTDSCRRLRIMKGSEAIGLAPRAMEKSRSQN*	ATGTCTAGAGCATTGGAACATGATTACATAGGGTTGGCAGAGAATCCGTCAATGGATGGTAAAAACTCATCATCACTGAACTTGAAGGAGACAGAGCTGAGGCTTGGCCTCCCTGGTTGCGAGTCTCCAGAGAGAAAATCAGGTTCTGCACTCTGTCTTTTTGGCAAAGAGTTGCAGAACAACAATAACAATGTTTGTTCTTTGAAGGCTGGGGCCAAGAGGGGCTTCTCTGATGCCATTGACACCTCTTCTGTCACTGAGGGATCTCAAGGAGCTTCTGCTTTGTTCTCTCCAAGAGGTGGCAATGTTGGGAAGCCTCTTATTGGTTTAGACACTCAAACTAACACCACCATCAAAGAGGTTGGTGCAGTTCCTCAATCAGCCAAACCGGTTCAGGAA…	AGCACAACCAGCAAATTTCCTCTTTATTCTGGGGACTAACATTATATGACCAAGAGATATGGTTATTACCATTTAATAACAAAATACAAATGTTCAGTATGTATAATGAAAATAAAATACATGAAGAAAATTCAGAATAGTTATAGAGGGAAACAGGGAAAAGCACAACAAGCAATTCTTTTATACAGCAACTAGAATCCAAGGATACACAAAATAGAGAAACAAACAAAATATGTGTATATATTGTCTGGATGTCTCCAGTTGAATTCTACTGATAAAACTTGTCATACTATATATATTAATGCACAAAAACTGAGACACTGAATAGCATATGTTTTTGATTTTGAACAGAATCATAAACTCAAACACCCTTGGAAATCTTTATATGCTTCAATGAAT…	TCTAATGACAGAATAAAAAGAAAAACAAGACATTTCATTTTACATTTTTTAAGGCTATTTTCTTAAACTAAAATTAAAAGACCACTTATTAACCTACCTAATATAAATCAGCAGCAATTTTTTTGTATTAAGGTGAAATTTCAATTATTAATGTTGAACAACAACAACAACAAAAATAAACTCAATATTGGAATTTTTTTGGAAGGCTCATAATATTGGATTTAAGTTTTGTTATATTTTAATCATCAAATACACAAATCGGTTGATATGATATTTATTTTAGGTTTACTCATCATTTTGAATTTAAGTCCCAGACACATAGTTATATTAAATACTTAAAAACAAAATTTTATTGTTTAACATAATAATTTTATTCAATATAGTTATCTTTTGTCCACA…	.
GmIAA46	Glyma.13G361100		13	+	44811546	44814902	1044	189	6.01	21.54	MEKEAVGLEITTELRLGLPGGELPDKNEKIKKRVFSEIQAHDDDENSSSEQDRKIQTKNQVVGWPPVCSYRKKNTVNETKMYVKVSMDGAPFLRKIDLAMHKGYSELVLALEKFFGCYGIREALKDAENAEHVPIYEDKDGDWMLVGDVPWEMFIESCKRLRIMKRSDAKGFDLQPKGSLKGFIEGVTK*	ATGGAGAAAGAAGCTGTTGGCCTTGAAATCACTACTGAGCTAAGGTTGGGCCTTCCCGGTGGGGAATTACCTGACAAGAACGAGAAGATAAAGAAGAGGGTGTTCTCCGAGATTCAAGCTCATGATGATGATGAAAACAGTTCCTCCGAACAAGACCGCAAAATCCAAACCAAGAATCAAGTGGTGGGGTGGCCTCCGGTGTGTTCGTACCGCAAGAAGAACACCGTCAATGAAACCAAAATGTACGTCAAAGTTAGCATGGACGGGGCTCCTTTCTTGCGTAAAATTGATTTAGCTATGCACAAGGGATATTCGGAGCTGGTCTTGGCCTTGGAGAAGTTCTTCGGTTGCTATGGAATTCGCGAAGCGTTGAAGGATGCGGAGAATGCTGAACACGTT…	CGCCTTAGTTGACCTGTCATTGCTCCCACTATGCACATAACCCACATTCCCATTCACTTTTTATATATTTAACAACCTCTATTCTTCATACACCTCAATCACAAACTAGTTTTCTCTAACCAACCATACAGTACTCCTCACTAGCTATACCCTGGTTAATCCATGGAGAAAGAAGCTGTTGGCCTTGAAATCACTACTGAGCTAAGGTTGGGCCTTCCCGGTGGGGAATTACCTGACAAGAACGAGAAGATAAAGAAGAGGGTGTTCTCCGAGATTCAAGCTCATGATGATGATGAAAACAGTTCCTCCGAACAAGACCGCAAAATCCAAACCAAGAATCAAGTGGTGGGGTGGCCTCCGGTGTGTTCGTACCGCAAGAAGAACACCGTCAATGAAACC…	ATTCTTATGCTCCCTACATCATCACGATCATGATCCTCAGAAATCACACGCATTAATATGGCTTGGCATTGGTCATCATCATCTGATTTTCGTCCGTATACACACAATAATTCGGTGAAACATATAATTATACATGTCCAGAAGCATAGAGATATAGTACATCTCATTAAATTTCATATTAACTGTCCACACCGATTTTAAGAAAAAAAATCTTAATTGGGGTAAAATTCTCACTTAATTTTAATAAAAAAATAATTGCACTAAAAAAATCATTTAAATATGATTATTTTATTATCTATATTTATAATTTTTATTTCTCACTATAAAAAGAATTCTTATTTTACACATTCCCTAAATCAAATTGTACTGGTGCAATTTATCCCAACTATTCAATCATTC…	.
GmIAA47	Glyma.13G361200		13	+	44823128	44824990	1458	183	8.78	20.51	MSSQSDAVGCNLKETELTLGLPGTKTNGTKRGFSDTLNTSHNKMLRPTSKEQVVGWPPVRASRKNAMKMSCKLVKVAVDGAPYLRKVDLEMYETYEHLMRELETMFCGLAIRNHLMNERKLMESGNGIEYMPTYEDKDGDWMLVGDVPWKMFVESCKRIRLMISSEAVGLGPRSTSSKCTGST*	ATGTCCTCCCAATCTGACGCCGTTGGCTGTAACTTGAAGGAGACGGAGCTCACCTTAGGCCTTCCCGGCACCAAAACTAATGGCACAAAACGTGGCTTCTCCGACACCCTTAACACTTCTCATAATAAAATGTTGCGCCCCACCTCCAAGGAACAAGTGGTGGGGTGGCCGCCGGTGAGGGCAAGCAGGAAAAATGCTATGAAGATGAGTTGCAAGTTGGTGAAGGTGGCGGTGGATGGAGCTCCTTATCTAAGAAAAGTGGATCTTGAAATGTACGAGACTTATGAGCATTTGATGAGGGAATTAGAGACCATGTTTTGTGGCTTAGCCATTCGTAATCATTTGATGAATGAGAGGAAACTGATGGAGTCTGGAAATGGGATTGAATACATGCCCACC…	TGGAACGTTCCTGTTAGCTAGTGAGAGCTAGCAGGAAGGAAGAATGAAAGGAGAAATTTGATTCGAAACAAAGTTGAAAACAATCGAATCAGAATGACACGCTTAGCTCATACATACGTGGAAGAATCAAAGCCGGTGTTTAAGGTAGACGTGTCATTAATTGGAAGGTCCAACAACCTCGCAGGTCATACGCAGCATAATATAAGCACGCACGTTGCCGAAGAAAATACCACTACTCCTCCTAAGTCTTTGAAGTCATAAAGACAAAAGAAAAGACTTAGTCATAGCAGCAAACAAGGAAAGGCACGTACACGACCACCGTTTACCTGTTTTTTGAACGTTGAAATTAATTGACCTGCGCCTGCGCGTGTCACTGTTTGAGAGCACACAAACAATGTC…	GTACAATAAAGTAATATATTATTCAACGTAATTAAAATATAAATATATGTTCTAAATAATCGTGTAAGGTTGAAATAATATTCAGTAATTTAAATTAAATATTGAGTATTCAAAATGTTATTATCAGAGGATGCACAAATTCTAACTCAATGTTTATTATGAAAAAAAATCATTTTACATCATTTATTCTTAAACCTAGTAAAAGTGCTTTAAGTACAACTTTAACAAGAAAATATATATCCCCTGGAGCTTAAGCAAGAGGGCCTGTAGGAGTTGTTGCTTGTGGGAACCGACAAAGAAACAAGGTCACATGCTTTTGTGGGCCCTCAACCCCTAAACTATGACTTGTTTACGTGCACATGAACTTAGCTTAGCGTTGACAGTTTCTTCTAAAACTGA…	.
GmIAA48	Glyma.14G185400		14	+	44930075	44934248	1882	367	6.62	39.8	MSKPLLGIGEEEGQSNVTLLVSSSVIMESVCLNSSKLKERNYMGLSDCSSVDSSAPSFSDETKSNLNLKATELRLGLPGLQSPERDSDLCLRSSIQFDEKPLFPLHPATDDHHSSSKPAVLGNKRGFSDVMSGFAEEKLLVSSEVNTILSPRPSSNVALKPSSMLENVGAQQSKAKELATAKVGLERSHVFNDSRTNLNDSANNNSSAPATKAQVVGWPPIRSFRKNSLATTTKNVEEVDGKAGSGALFVKVSMDGAPYLRKVDLKNYSAYAELSSALENMFSCFTIGSCGSHGNLGGEVLNETKLKDLLHGSEYVLTYKDKDGDWMLVGDVPWEMFIETCKRLRIMKSSEAIGLAPRAVEKSKRRN*	ATGTCCAAGCCACTGCTAGGCATAGGGGAGGAGGAAGGTCAAAGCAATGTCACTTTGTTGGTTTCTTCCTCAGTCATCATGGAAAGTGTGTGCCTGAATAGCTCAAAATTGAAAGAGCGCAACTACATGGGGTTATCTGATTGTTCATCTGTGGACAGCTCCGCGCCGTCCTTCTCAGATGAGACTAAAAGCAATCTGAACCTTAAGGCTACTGAGCTGAGACTGGGGCTTCCGGGATTGCAGTCTCCCGAACGAGATTCAGATCTTTGCTTGAGAAGTTCAATTCAGTTTGATGAAAAACCACTGTTTCCTTTGCATCCTGCTACTGATGATCACCATTCCTCATCAAAGCCTGCTGTTTTGGGTAACAAAAGAGGGTTCTCAGATGTCATGAGTGGA…	AAGAGCAGTGTTTTTCTTGAGACGCTTTCTTTGTATTAAAGTCGTATATTTTAATGCATGCTGTCGAGCTTTTGTTACTTTGTGACAAATGGAGGGTCCTTAGTTCTGTTTCTCTTTCTTCTCTCTGTTCTCTCAACCAAGTTCTCAATTCAATCTTCTTCACCCTTTTGATCTGCTAATTCTCAAGGTAAAACATTGTCTCTTCAGCTTCTAATGTTTGCTTTCACGTTTTGTTTTCTCTTCGCTACCTGTTTGTTTAACCAAGGATTGGGAAAGTCCAAATCTTCAATCTTTTATTGTGTTGCTTGTGTTTGCTTTAATGGCTGCAACTTTGGTATGCAGAATGTTTCCCTCAAATGGGGTTGCTAAAAACTGATCAAACTTTTAGTCAATGTTTTC…	GCTATTTACTTTACCCATTGAAAAAAAAGCTATTTATTTCTGAAGGCTTCCCATCCGTCGATTCCACCAGAATGACAAATCCACGGTGCATTGTCAATCACCAGAAAAGCCAGGCATTCAAGCTGCGTTTCCTCCTATTGTTCGGTGAAATCAACATTATATTATAATAATAATAATAATAATAATAATAATAATAATAATAATAATAATAATAATAATAAAGGTTGCAGAAACAATTAGCCAGAATAAAAAGTACAATATTTCAATTATTTTTAATTGAAATTAAACTTTATCTCATTGAATTTTCAATAAAATTTGATATTAATTATTAAATGAAATTTTAATTTTAATTAAAAGTACTAAAAATACTTAAGACATTAAACTTAAATTTTATCCATT…	.
GmIAA49	Glyma.15G012700		15	-	1004331	1002510	1202	189	8.71	21.2	MSSESHAVDCNLKETELTLGLPGTKTTATKRGFSDTLPPSQNKILRPTSKFPTPNREQLVGWPPVRASRKNAMKSCCKLVKVAVDGAPYLRKVDLDMYDSYEHLMRELETMFCGLAIRNHLMNERKLMDPGNGIEYMPTYEDKDGDWMLVGDVPWKMFVESCKRIRLMISSEAVGLGPRSTSSKCTGST*	ATGTCCTCCGAATCACACGCCGTTGATTGTAACTTGAAGGAGACGGAGCTCACCTTAGGCCTTCCCGGCACCAAAACTACTGCCACAAAACGTGGCTTCTCTGATACCCTTCCTCCTTCTCAAAATAAAATCTTGCGCCCCACCTCCAAATTCCCAACACCCAACAGGGAACAACTGGTGGGGTGGCCGCCGGTGAGGGCAAGCAGGAAGAATGCTATGAAGAGCTGTTGCAAGTTGGTGAAGGTGGCGGTGGATGGAGCTCCTTATCTAAGAAAAGTGGATCTTGACATGTACGATAGTTATGAGCATTTGATGAGGGAATTAGAGACAATGTTTTGTGGCTTAGCCATTCGTAATCATTTGATGAATGAGAGGAAACTGATGGATCCTGGAAATGGG…	AAAGTGAAGAATAAGAATAGATTTAAAGTACAGCATGATATGTTAAATTAACCCATAAAAATTCAGGAGGGAGCTAGTATAGAAATCTACTAAACCATGATTATTAAGTGAACTAATAGATCTAACAAGTACAAAACTGGGGGTACAATATATAGCTAGTACAAAGCCAAGTCATACATTACATATGCATACTCATATAACGATGATCATAATATTGATTACATGCCAGCCTTCCCTTATTTTTTTTTTTTTAGATCACTAGTTAATATAGAGACCAGTCTTTGTTCTAGTTCTTCATTTAAAGTAACTACTTAACCAGAGGTGCTAAAGGGACATGTACATCAAGCACCATGGATATTTCCTTAAACTAAATTCACTCTTCTAAGTTCTAACCGGAGC…	AGTTAGGAGTAGTGTGGTAATGCGGTATATATGGTATATTGTTGTTTCTTCCATCGAGGTTGTTGGGCCAGCCAGAGGATGACACGTGTACCTTAAACACCGGCTTTGATTCTTCCACGTATGCGCTTGTCTATGGGGAGGAAAGCGTGTGATTCTGATTTTATTGTTTTCAAGTATTCCATTTTTCTTTTTACAATAACTCAAATACTTAATCAATTAAACTAAAGTCTCTTTATTTCTTTTCATTCTTCTTTCCTGCACTCACTAACTAACACGAACGTTCCACGTAATCACGACGCAATATATCCAATGTACTACTACTTTATTATTACTGTTTAAAATGATTTTAAACACTAAATAATATGTAACTAACACTTCCTTGGTATTATCCAAATCTTG…	.
GmIAA50	Glyma.15G012800		15	-	1016161	1012651	861	187	5.68	21.2	MEKEGVGLEITTELRLGLPGGELPDKNEKMKKRVFSEINQGDENSSSEEDRKIQTKNQVVGWPPVCSYRKKNTINETKMYVKVSMDGAPFLRKIDLAMHKGYSELALALEKFFGCYGIGSALKDEENVEQVPIYEDKDGDWMLVGDVPWEMFIESCKRLRIMKRSDAKGFDLQPKGSLKGFIEGVTK*	ATGGAGAAAGAAGGTGTTGGGCTTGAAATCACTACTGAGCTAAGGTTGGGCCTTCCCGGTGGGGAATTACCTGACAAGAACGAGAAGATGAAGAAGAGGGTGTTCTCGGAGATTAATCAAGGTGATGAAAACAGCTCCTCCGAAGAAGATCGCAAAATCCAAACCAAAAACCAAGTGGTTGGGTGGCCTCCGGTGTGTTCGTACCGCAAGAAGAACACCATCAATGAAACCAAAATGTACGTCAAAGTTAGCATGGACGGGGCTCCTTTCTTGCGTAAAATTGATTTGGCTATGCACAAGGGATATTCGGAGCTAGCCTTGGCCTTGGAGAAGTTCTTCGGTTGCTATGGAATTGGCTCAGCGTTGAAGGATGAGGAGAATGTTGAACAAGTTCCCATA…	tatatatatTTTTCATTTTGTCACGCCTTCTATAAATCCCTTTAAAGACCCTTTTGGTTGCAGATCGAAGCCCTTTGCATCTGATCTCTTCATAATCCTCAACCTCTTGCATGACTCAATAAACATCCTGCAAAAGTCCCACTTTCTATATGAACACATATACTTGTATaaatttaaaatagaaaaaataacaaaataaaactattatatatagcttcaaatagaaataaggataaTTTACTTATTTACCTTTAACATTAGAAAGTTTAATTATATCCCACTAAAAAGTTTATCTTCACATGGAAGTTGAAACTTTTGATCATTCTGTGGAAATGTGGCCAACTAATACGAAGCTTTTCTCCCTCTTATTTGGGTGTATCCACCACTAAAGGTTTGCTT…	ATGGGGACATATCCTACAACTCTTGCTGCCTTGTGATTTGGTCAGATTTCATCGTGGCCGTTTGATAAGCTGACTGGGAACAAGCCATGTGATTTGCTTGATTGAGGGTACAAGTCTTTGAATTTATTTATACCCATGGTTTCATGAAGAATGTGTATATGATTACATATACAATTTTTTTCATACTACTATGTTAATTCCCACTTGTTTTTGTTACACATGTACCATCTTTAATTTAGAAATTGTAATAGATATTCTCCTACCTTTAATTTTTGTTGTCAAAATAATCGTCCTCTGTATATTTTAATTTTAAATTTTTCTATCAATTACACATATATACTCATACATACATATATACATAATATGTTAAGGGCGTTTTTATATGAGAGTGAAAGGTGC…	.
GmIAA51	Glyma.15G017500		15	+	1367022	1369950	1614	319	6.04	34.41	MSRALEHDYIGLAENPSMDGSSDKLSSEDGKTSSLNLKETELRLGLPGCESPERKSGSALCLFGKELQNNNNVCSVVSPLKAGAKRGFSDVTEGSQGAALFSPRGANVGKPIIGLDTQTNTQQQANTTIKEVGAVLPQSTKPVQEKNDQVAATNGHASAPAAKAQVVGWPPIRSFRKNTMASNLTKNNDDDEGKSGFGCLYVKVSMDGAPYLRKVDLKTYNNYMELSSALEKMFSCFTIGQCNSPGLPGKDGLSESSLRDLLHGSEYVLTYEDKDGDWMLVGDVPWEMFTDSCRRLRIMKGSEAIGLAPRAMEKSRSQN*	ATGTCTAGAGCATTGGAACATGATTACATAGGGTTGGCAGAGAATCCGTCAATGGACGGAAGCTCTGACAAACTGTCTTCTGAGGATGGTAAAACCTCATCACTGAACTTGAAGGAGACAGAGCTGAGGCTTGGCCTCCCTGGTTGCGAGTCTCCAGAGAGAAAATCAGGTTCTGCACTCTGTCTTTTTGGCAAAGAGTTGCAGAACAATAACAATGTTTGCTCAGTTGTAAGCCCTTTGAAGGCTGGGGCCAAGAGGGGCTTCTCTGATGTCACTGAGGGATCTCAAGGAGCTGCTTTGTTCTCTCCAAGAGGGGCCAATGTTGGGAAACCTATTATTGGTTTAGACACTCAAACTAACACCCAACAACAGGCTAACACCACCATCAAAGAGGTTGGT…	CTAGAGAAAGGGCAGAGAAGGTTCTTTTCTGCATCAACAAAACCAACTCCTGGACTTGCTGTCAATATCACACCATAACTGCTATTGAAGCTCTGCTCTCTGACTTGCTTGCATACTCTCTCTGTTCTTTCTGTTCACAAAGATTTGTAAATttatatttatcataccatatatactatataatatattgtatGCTCCACTTGTTTGAAGCTGTGTTGCATATTCTGGATCCTATCATCTTGTGGCTTTGATGTCTAGAGCATTGGAACATGATTACATAGGGTTGGCAGAGAATCCGTCAATGGACGGAAGCTCTGACAAACTGTCTTCTGAGGATGGTAAAACCTCATCACTGAACTTGAAGGAGACAGAGCTGAGGCTTGGCCTCCCTGGTTGCGA…	ATAACAATTCCATACTTTGCAACTTGTAACCTTTCTATTCTACTCATCATAAAAGCTTGCCGGGGAATACTCGCCCACCTGTTGCTCATAATGTATTAAAAACACTTTTTAAAGTAAAAATATTTTTATTAATAAATAAAAAATTATATTATTTATGATATTTTTTACATTAAATATTTTTCTCTTTTAGTCATTACACTAAAAACATTAACAGCATCCATAATATATTAATCTTCAATGCACAATCGTTAGTACAAAGAATATCTTTATACACTAGAGATTGTCATCATATCTTTTATCAATATATTATTATACCAATTACAAAAATTCCATGGTTATATGATGTGAAATTGTTAGATATATTTGATCAAATTACTTTAATTTTTTTTAATTTTACAT…	.
GmIAA52	Glyma.15G020300		15	+	1573643	1577917	2479	320	7.75	35.21	MDERSRNEASPQLLDLISNEREWQMNKRNEGKSSEERKLELRLGPPGEDWSLGGKMKNTEREESLLSLGCFSPNNGFQSKASPWPNYHHHHQGNNNKASSSSFLQCPKVVVELQNGGDGKVFSPSSANTAVSQPNTSQKRTAPAPVVGWPPIRSFRKNLASSSSASKPPPESQAEQHNKVAGKKPVDNYANNKGLFVKINMDGVPIGRKVDLNAYDSYENLSSAVDELFRGLLAAQRDSSAGGVHNKQEEEKAITGLLDGSGEYTLVYEDNEGDRMLVGDVPWHMFVSTVKRLRVLKSSELSAFTLGSKQDKIPLDSAMK*	ATGGATGAAAGGTCAAGAAACGAGGCATCTCCTCAGCTGTTAGATTTGATCTCAAACGAGAGAGAGTGGCAGATGAACAAGAGAAACGAAGGAAAATCCTCAGAAGAAAGAAAGCTTGAACTGAGGCTTGGTCCACCTGGTGAAGACTGGTCTCTGGGCGGTAAAATGAAGAACACAGAAAGAGAAGAATCTCTTCTCTCTCTTGGTTGCTTCTCTCCTAACAATGGGTTCCAGAGCAAGGCTTCTCCATGGCCAAACTACCACCACCACCACCAGGGTAACAACAACAAAGCCTCTTCTTCATCATTTCTTCAGTGCCCTAAGGTTGTGGTAGAGTTGCAGAATGGTGGTGATGGCAAAGTATTCTCTCCCTCTTCTGCAAATACAGCTGTGTCCCAG…	TCAGCACTACTACGTGCACTTGTTAATCATATTAAAATTTAAATATTAATTAAACGAATACGAGTACATAAAGTATGCACCTCCACAAAATCATTAGAAGTTAAGCTGTTCACTTTATAAAACGGAAATCAAACTGGTGATACGTGTGTATCTTAAAGTTATAACTCATAAGACTCATAACCATGACTAATTTTTAGTTTCATAATAAGTGATAGGTACAGTGATTCATGTGAGGATACACTGTTATACACAAGTGATAGTGGAAAATGAGACTTAGAAGATTGTAAAACTGTATATAGTTTAGGAATAGTGGTGTCCAAATTTGATAATTATGCAGTAGGGTAAGATGCAATCATAGCTATGTCACAGAGTCCTTCCTCAGATTTTACAGCTGCTTTA…	TCCAAAGTAGAGGCAACATAGTCGCGAACGTTGCTCCTCTTCCGCTTCGGCACCATTTTCGTTGGTTTCAGGTCTTTCCTAAAAGCTTCAGGGATTAGGTTACGGGTTTCGTCGATCCTGTTCTCTTTCTGGGCCTGCGACAGCGAGTGGTTCACGACGCGGAGGCTCTGATCGGAGCAAGCAGCAGGGAACACGCTCTGGCCGTCGGAGAAGCTGATCTTCTCGACGGAGATCACGCAGCACTCCTGCCAGCTGAGCTCACCGAGATCCGCAACCACATCCTCCAGCACCACCGCCGCGAACGCCGATACGCTCTCGCTCACCGTTGACCGCGGCAGATCCACCAGTTCCAGCGACTCCACCGCTTGCACCAGCACTTTCTGCGCACTAAATCGACTT…	.
GmIAA53	Glyma.17G042800		17	-	3182275	3180124	1796	260	7.55	29.3	MSPTLMANQNQRECAECLTWLCFLLITLSLSFFLFCFKVASVVCIYKEPKVAAFLFSLDQFHSLEDMGTLEQIDAPQTQSSSSSSSSIDSNNNPSRTRTPPSSSPSSSLCRNRTDLSTDLRLGLSISPSSQSESPFNSTRREESFDWPPIKSILRSTLVGKQSYLSQRPSLFVKVYMEGIPIGRKLNLMAHYGYDGLVKTLGHMFRTNILCPNSQPLNSGNFHVLTYEDQEGDWMMVGDVPWEMFLNSVKRLKITRADRC*	ATGTCGCCCACCCTCATGGCAAATCAAAACCAAAGAGAGTGTGCTGAATGTCTGACTTGGCTTTGCTTTTTGCTTATCACTCTCTCTCTCTCTTTCTTTCTTTTTTGTTTTAAAGTAGCTTCTGTTGTGTGCATATATAAGGAGCCTAAGGTGGCGGCTTTTCTTTTCAGTCTTGATCAGTTTCATTCATTGGAAGATATGGGAACATTAGAACAAATTGATGCTCCTCAAACCCAGTCATCATCATCTTCTTCTTCTTCCATCGATAGCAACAACAACCCTTCTAGGACTAGGACTCCACCATCCTCTTCCCCTTCATCAAGTCTATGCAGAAACAGAACTGATTTGAGCACTGACCTCAGACTTGGTCTTAGCATCTCTCCTTCTTCTCAATCTGAA…	ACATGACTATTATTTGGTTCTCACATTACATGCCTAGTAAAAGATTTTTATCTTCGCCTTGTGCTGGAGTTCAAACTTGAAAATCAAGGGCTATTAATGATGTCCAGATGAAATATCATTCTCAGTTGGTGAATGTTTGATCAACAATCAAAATGAGTACACTTCTCTGGCAGATAGGTGTTCGAATGTGGATTGTTTAATTCATAGTTAGAATCTTGCTCAAATTATGACAATGAAAGCAAAACCACTGTTCTTGACACGAGGGGTGTGTGGACACCATTAGCATCATTATGTATTACCCAACAAAGCCAAACACATCAAAGCAGAGACAGCAGAAAAAAAGGCCCCTCTAGGGAAATTAGGGAAACCATACCTTCTTTTTATAGTTTCACATTTTAC…	CAAAACTTGTTTATTTTAATCAGCTCTTAATGATATTCCACCCCCTCTTCATGTTTATTTTAATTTTGGAAGGTTATTATTTTATTTTAATCAACTCTGCCTTCCATGGCAGATGTCTTCACATGACTATGGGAGGACATCAGGTTTAAAATTATTAAATTGGAAAAAAAAGGGTAAAAGATTTGGCTCAATAGCCATGGTCATGGTCATGGTCATGCACACCATGTACTATGATTAATAAAAAAAAGTAAAAGAATGGAAAAGTAATCTCTGGATAAATATATCTTGTCTTTTCAATACCAATATTCTAGTACAAATATTATAATAATAGTTGTAGAATTTAGCGAGTTTTCATGTTTATTTGAGGTTTCTATAGAATATTAGACTACAGAACATTGT…	.
GmIAA54	Glyma.17G112300		17	+	8857447	8858552	903	199	6.72	22.98	MELQLALALPINPTYHKKRTFSQLLMMDHAAPPESTLTDHVMLPTLSLLPLTPNHHHDDDHHSQCSNITKDDEEEESVVGWPPVNYHWRKKLRVDEVVGNNNNNNHMVSVADHRHHSVYVKVKMEGVGIARKVDLSMHQSFHTLKQTLMDMFGKCNIQQSNNYELAYLDKEGDWLLAQDLPWRSFVGCARRLKLVKSSR*	ATGGAGCTTCAACTGGCTCTCGCTCTCCCAATCAATCCCACCTATCATAAAAAACGTACCTTCTCCCAACTCCTCATGATGGACCATGCAGCACCACCAGAAAGCACCCTCACCGACCATGTTATGCTTCCTACTCTGTCTCTCCTCCCTTTAACCCCAAACCACCACCATGATGATGATCACCACAGTCAATGCTCTAACATCACCAAGGATGATGAGGAGGAGGAGTCTGTAGTGGGTTGGCCACCAGTAAACTATCATTGGAGGAAGAAACTTCGTGTGGACGAGGTTGTAGGGAATAATAATAATAATAATCACATGGTATCGGTTGCTGATCATCGTCATCATAGTGTTTACGTGAAGGTGAAGATGGAGGGTGTGGGAATTGCACGGAAGGTT…	CCTCTTTAGCCTCTCTCTATTTTCTTCCATACCATACTATACTCACAACAACACATTGCATCATACTATCTTTTGCTTGCTTCAGATGGAGCTTCAACTGGCTCTCGCTCTCCCAATCAATCCCACCTATCATAAAAAACGTACCTTCTCCCAACTCCTCATGATGGACCATGCAGCACCACCAGAAAGCACCCTCACCGACCATGTTATGCTTCCTACTCTGTCTCTCCTCCCTTTAACCCCAAACCACCACCATGATGATGATCACCACAGTCAATGCTCTAACATCACCAAGTACGTACTTCTAGGCCCTAGCTTCTACCTCTCTTCTTCATTTCGTTATGTTAATATTTGTGTTTAACTCGCTATTATTGTTGTTTAATTAATATTTAGGGATGA…	CCATGTCAGGTATGGTAATGAAGAAATTTCATAAATTTAAATTGCAGTTTTTCCATGTCAGGTATGGTAAAGATTTATAGTGAAGAAATTACATAAATTTAAATTGCAGTTTTAATTTGTTAGGAATTTAAACTGCAGTTAAGTCGTCACACTTACGTAACTAATCCTTAAAAGGAGAACGAAAATTTATATAACTGTAAGAAGAGTCAAATATTCACATTCATAAAAGAGCAAGACAATTTTCTTGCAGATCTTTAGCTATTAATGTATTGCTTCTTGCAGATCTTTAGCTATTAATGTATTGCTTGTTAATCTATGGACATCTAACAAATATGTTTTGTCCTAGTAAAACAATATTAAATAGATTTTGATGTTAAGCTCAATAAGTTGTATATTGGG…	.
GmIAA55	Glyma.19G161000		19	-	42174507	42172235	1734	204	5.54	22.53	MGSFETELNLKATELRLGLPGCDETHDKSSSSSGSVVRSNKRSSPEPSVEESRCNSNGSSDSTTTSDHDEDSVQPAKVQVVGWPPIRSFRKNSLQQQKKVEQQGDGSGTYLKVSMAGAPYLRKIDLKVYNSYPELLMALQNLFKCTFGEYSEREGYNGSEYAPTYEDKDGDWMLVGDVPWNMFVSSCKRLKIIKGSEAKGLGCL*	ATGGGGAGCTTTGAAACTGAGCTGAATCTTAAGGCCACAGAGTTGAGGTTGGGATTACCCGGCTGTGATGAAACTCATGACAAAAGTTCATCCAGTAGTGGATCTGTTGTTAGAAGCAACAAGAGATCTTCACCAGAACCCAGTGTGGAAGAGTCCAGGTGCAACTCTAATGGTTCTTCAGATTCTACCACCACAAGTGATCATGATGAAGACAGTGTCCAACCTGCAAAGGTACAAGTAGTGGGGTGGCCACCAATTAGATCTTTTAGGAAGAACAGTCTGCAACAACAGAAGAAGGTGGAGCAGCAGGGTGATGGAAGTGGAACGTATTTGAAAGTGAGCATGGCTGGTGCACCTTACTTGAGGAAGATAGATCTGAAGGTTTACAATAGCTACCCA…	ATATATAGGAACTAAGTTTCTGAATCTATATATGGTTCTATGAAGAAAATATATAGGAACTAAGATTATGAAACTATGGTTCTATGAAGAAAATCCAAAATTGTAGCAGAAGTTTAAGATCTTGAAATTTTGCTGTCTTACGCTCAAATTATTAAGATGGTTCTAGCTTTCGAAGTTAGGATGTCGTTAACAGCTTATAATAAAAAGAGAGTATGCCGTTAACTAATTGATATATTGGAATTTGGGACAAAGAATTATCGTCGTTTGACTTGATATATCTCTGCATGGTAGTGCTCATCCACTCACAATAGTGGTGGAATTCTCAATCTTCTTATGGGAGATTTGACGCCTGTTAAAGAGTACCTTTTTCCTTTTTTCGTATCATATATATTTAATCGT…	AAATGTAGCTCACTTATTCTCGTGGTGCATGAATTGCGCACACCGAGGGGAAAGGATAAACTAACCGACCGAGGCCTGTCTGTCACACGCGCTTTCTCACTGGCCAATCACACCGTGACAAGGCATCATTTTGGGGGGGAGTAGGGCCCACTCCACACGGTCGAAGCGCGATGACAGATGTGACTGTCTGTCACATGAAGGACAGGAGAAAGCTGGTTGTTCAAGTGGGAGGGGACATTAGGGCAACAAACACAGCCAATGATGGTGACAAGCGTGGACCAGCAACTGACGGTTCAGATCGAGTGGGCTTTTGGGAGTGGATCCGGGAGCGTTGGATCTGTATGGGAACAAATCCATGTGACAGAGGGTGTGGGGCCCAAATGGGTGTCCTTGATTGGA…	.
GmIAA56	Glyma.19G161100		19	+	42187796	42191925	1784	252	6.25	27.88	MEVGLKKENMGFEETELRLGLPGNGGTEEVLIRKRGFSETETGHEDESATTVDLMLNLSSKEAATTAAAAADPTDKHKTLPKEKTLLPADPAKPPAKTQVVGWPPVRSFRKNMLAVQKSVGEESEKNSSPNASFVKVSMDGAPYLRKVDLKMYKSYRELSDSLGKMFSSFTFGNCESQGMKDFMNESKLNDLLNSSDYVPTYEDKDGDWMLVGDVPWEMFVESCKRLRIMKGKEAIGLGLAPRAMAKCKNRS*	ATGGAGGTTGGCCTCAAGAAGGAGAACATGGGGTTTGAGGAAACTGAGTTAAGGCTTGGACTGCCTGGAAACGGAGGCACTGAAGAAGTGCTCATCAGGAAGAGGGGTTTCTCTGAGACTGAAACTGGTCATGAAGATGAGTCTGCCACCACTGTGGATTTGATGCTTAATCTTTCTTCTAAGGAGGCCGCAACCACTGCTGCTGCTGCTGCAGATCCAACTGATAAGCACAAGACTTTGCCTAAGGAGAAGACCCTTCTGCCAGCAGATCCTGCTAAGCCTCCAGCCAAGACGCAGGTGGTGGGTTGGCCACCTGTGCGGTCCTTCCGGAAGAACATGTTGGCTGTGCAAAAGAGCGTTGGAGAAGAGAGCGAGAAGAACAGCAGCCCTAATGCAAGC…	AAAGGTTGAAGAATTATTTAGAATGATAAAAGCCATGAAAACAGTGAGTTACTTACCCTCTTGTGTGTGAAATGACGAAACCCTAGGAGAAGGAGAGTAATAAAGAAAGAAATATGTGGTGTAAGCAAGCAACATGGAGTGTCCACTTCCGCTTCTTCCACTGAACAATCATAGGAAGATAGCATCACCTTGTCGTCAGCAAGGGCAGCATGCACAGAAAAGTCCAGCTCACACATTCCTCCACGTGTCACAAACCCATTTCCCTCTAAAAAGACAGGACGCACCATGCGTCCTTGTATTATACGTCCCCTTGTCCTGCCCCTGCCCCTATACCATAGAACATTAGTACCCCCACACACACCCCTCCTCTATCTTTCACTATTATTGCCACACAAATCA…	TATAGAACAGTAATTAACAACAAGGTTATTATAAAATCATTTGCAAGTTGTAATATACACCAACCGCAAACACATGCATGCCTTTCATTTTTCATTAATTAATTGTATGTTTCATTTGTTTCTGTACCACTCAACAACAATCTGAACTCCATGGTTATCTTAATAGGCAACATGCCTACTTCATAGAGAACCAACGCAATAAGTTTGACAATTACAGAGCCATAGATATAGATTGACAGACAATGAAATTAAAGGATACAGCTTATATAGTCAAGCTGAGCAAAACGTTAGAAACAAAAAATCTTCTTGTCACCAGAGATCAGGTATCGTCACTTTCAGTAATAATGTATGCTGATTTAACACGTACGATATGCGTTAATAATTACTATGGCTACTCTG…	.
GmIAA57	Glyma.19G168500		19	+	42928530	42933308	1272	269	7.07	29.82	MWVLPHLLVTTNEAPLLPKKYSLTSQLETRAEKPLQCLKMTTLLLRILHLTLNFLSPYAPANSSFTSLPITAPSQVVGWPPLGAYRMNSYNSHAKSPATEVFNSTLDKRASNSAGVRKSADGGSDSSNIISKEKGNLRTSLFVKVKMDGIPIGRKVDLGAHDSYETLAQTLEDMFDESTTVLTHKVGSNGEDHGTEVGTDGHSKLLDGSSDFVLTYEDKEGDWVLVGDVPWWMFLNSVRRLRIMRTPEDNGLAPRLEEKNRRSNTSSYR*	ATGTGGGTCCTACCGCACTTGCTAGTTACAACCAACGAAGCACCTCTCCTTCCTAAGAAATATTCCCTCACTTCACAACTTGAGACAAGAGCAGAGAAGCCGCTTCAATGTCTAAAGATGACAACTCTTCTTCTCAGGATTCTTCATCTGACCTTGAATTTTCTCTCTCCCTATGCCCCCGCTAATTCCTCCTTCACTTCTCTTCCCATTACCGCTCCCAGTCAAGTTGTTGGATGGCCTCCCCTTGGAGCATATAGAATGAACAGCTATAATAGCCATGCAAAATCACCAGCCACAGAAGTATTCAATTCTACACTTGACAAAAGAGCAAGCAATAGTGCTGGGGTTAGGAAGAGTGCAGATGGTGGCAGTGATAGTAGCAACATTATTTCCAAAGAA…	ATGATGGGCTCCACAGGGATGGCGGTCTCCTGGGGCGTGGACAAAGGCGAGGTGTGGAGAAGGATGCATGAAAGAGACAGGAACATGGTATATTTTCCTCCCTGACCTTTGTCTTGTCGGATTGCACTATGTGGGTCCTACCGCACTTGCTAGTTACAACCAACGAAGCACCTCTCCTTCCTAAGAAGTAAGTTTAGTCTTGAGTTCCAATTTCCATTAGATTGGATTGGAGGGATAAACAAAGCAAACACGTGGGCCACTCGGCAATGAGTCTCAAGTCTAAAGAGTCTTGTTCACCACGCCACTCTTCTTCTTGTTGTAGATATTCCCTCACTTCACAACTTGAGACAAGAGCAGAGAAGCCGCTTCAATGTCTAAAGATGACAACTCTTCTTCTCA…	TTATGTTCTAAACCATTTACATGATTTTTAGACTAGGTGGGCGTCAATATTTGGCCGACAGAATAAATTTATTTTCAAATTTTCTTCTGGTAATGTGTTGTAGTATTATTCACCAGTCTTATTTCATTGTGAAAATAAATTTTGCCTTGTGCAATGATGTAAATTTTATTTATTTTGCGTTGTTCTTTTTTTCCTTTTGATGTTGCTAACTATTTTTTGAGATTGTAATTTCCTTTACTACTAAAGTGAGGTAGTTTTTGTTTGGTGACTTTGTCAGTTGGCAGCGTTTACCTTCATGTCTACTTAACTATATGTAGTTATAGTTATATACTGCTAGGCCGTGTTTTTCATGCATCTTATATTTTACAAGATAATGCCTTGATAAAATAGATAAGCTCC…	.
GmIAA58	Glyma.19G221900		19	-	47385068	47383481	1213	177	5.69	19.75	MGKPASSSSSSISSTTNRHLLLSTASSLTQELPTDLRLGLGISATQHFASSISRGQWQQSHHPFVNIYSQVPAEVNDCSNDHSSFFVKVYMEGIPIGRKLNILAHGGYYELVRTLEHMFDTTILWGTEMNGVQPERCHVLTYEDEEGDLVMVGDVPWEMFLSTVKRLKITRVDTFGC*	ATGGGCAAACCCGCTAGTTCTTCTTCCTCCTCTATTAGCAGCACCACCAACCGTCACCTCCTCCTTTCAACCGCATCTTCTCTCACTCAAGAACTTCCCACTGATCTTAGGCTTGGACTCGGCATTTCCGCCACTCAACATTTTGCCTCTTCTATTTCAAGGGGGCAATGGCAACAATCACACCACCCTTTTGTGAACATTTATTCACAAGTTCCTGCTGAAGTGAATGATTGCAGCAACGATCATAGCAGCTTCTTTGTGAAGGTGTACATGGAAGGGATTCCAATCGGAAGGAAGCTCAATATACTAGCTCATGGAGGCTACTATGAGTTAGTCAGGACTCTTGAACACATGTTTGACACTACCATTCTTTGGGGAACAGAAATGAATGGAGTGCAA…	AAAAATTTCTACATTTTGTTAAATCGACAGTACAACAATTTATAATAATATTAAGTGCTTAATGCGGTTGTAATCTCAGATCTAACTCTGCCCCGGGGGCGTGTAACATTACTCTTTCTAGGCAAAAAAAAAAAAAAACAGAAATTAAGACTCTGGCATGGCATAATGCATATTTTCATTTGCTCTCAACATAATAATAATTTTTCTTTCCATTCCTCGTTCCTCACTCTGCGTCAGTCTTAAAATTGAGGAAAATAAGTTGGAAAAGAGAAATTCTAACAGTTAGAAGTTGAGTTCTAGAAAGAAAATAAATCCGGTAGCCCAGAATGGGTAAGAATTAATATACAACACTATTCTTTTTCCATTATCTTGAAAGAAAGAGCAGAGTGAGCTATGCAT…	TCATGCCAGCCGACAACTACACGTCCCAAAATTTCATTTGTTAATTTTTATTAATTCAGAGATTTGAATTTATAACTTCTATTTATTTTTTTAATTATCAAGTTAATTTTATATAGATTACATCATCTCATGCATATATTTCTTTCATATAATCGTTATTGCCATTAAATATATAAATCAATTGGAATGAATTTTTTATAGTTCAACTAAAAATTATTTCATATGAAGAATGTATCTAATAAAAAAATACAACAATATCCATTAGATTAGGTGATCTCACGAAAATAATTTTTAAGATGATTGTATAAGTTAAAATAGAACTATTATAAACTAAGAAACCTTCATGTATATATTATGTAAGTTTTAGAAAAATTATTTTTAATAACTACTTTTTATAAT…	.
GmIAA59	Glyma.19G245200		19	+	49232306	49234964	1296	230	8.88	25.34	MEAEPDKYKMINFEETELRLGLPLSGNETTLKNTCSTGKRVFSDTSVDLKLNLSSTSNNAPPPAKPPAKAQVVGWPPVRSFRKNIVNNVQRSNNNDGEKAATSSSNNVNMGAAFVKVSMDGAPYLRKVDLKMYKSHQELLDALAKMFSSFTIDKCSSQGMKDFMNEGKLIDLLNGSDYVPTCEDKDGDWMLVGDVPWEILVESCKRLRIMKGSAAIGLAPRAVQKCKNRS*	ATGGAGGCAGAGCCAGACAAGTACAAGATGATCAACTTTGAAGAAACCGAGTTGCGACTCGGCCTGCCACTCAGTGGAAACGAGACGACGCTCAAAAACACTTGCAGTACTGGGAAGAGGGTTTTTTCGGATACTAGCGTGGATTTGAAGCTTAACCTTTCCTCAACCTCAAATAACGCCCCTCCTCCTGCAAAGCCACCCGCAAAGGCACAAGTGGTGGGGTGGCCACCAGTGAGGTCATTCAGAAAGAACATTGTAAACAACGTTCAAAGGAGTAACAACAACGATGGCGAAAAAGCCGCCACAAGTAGTAGCAACAATGTGAACATGGGAGCAGCTTTCGTGAAGGTGAGCATGGATGGTGCTCCCTATTTACGCAAGGTGGATTTGAAGATGTAC…	ATGACAGAATCTCTAACACGTGGGATCATATCCACCGCCGGATGTCCCTTCAACCCACCACACTCCCAACATATATCACCAAAACCTTATTCCCAATTCTAAAAGAACACACCTGAGTGAGTCCCGACATCAACTTATAATAATTCCTAATCAGTGACAAGTGTTATGGAGGCAGAGCCAGACAAGTACAAGATGATCAACTTTGAAGAAACCGAGTTGCGACTCGGCCTGCCACTCAGTGGAAACGAGACGACGCTCAAAAACACTTGCAGTACTGGGAAGAGGGTTTTTTCGGATACTAGCGTGGATTTGAAGCTTAACCTTTCCTCAACCTCAAATAACGCCCCTCCTCCTGCAAAGCCACCCGCAAAGTTTGTTTTTACTCCTTCCTTCCACAAA…	TATAAATTAAGAATTAGTTACGTAATGAATCTAAATGATCAAAATTTATAAAAATATTGTAGGATTTCCCTCAATAGTAAAAAGTTCTTTAATTATGTTGATTACTAACAAAAATCATAGAAAGAATTTTGCCTAATTATCATCTCAATATAAACTTATTTACGTGAATAATTATCAGGGGAAACAAGATATATATAAACTCGCACCATCACAAGTGCCAAGCTTTATTAATTAAGTTATTTATTTGATTGCAATCATACCGCACAATTATAAGCAAATAAAAACTTAACACTTTGTTGAACTTGAACTCGTGCTGTATGTATGTGAAGTATATATAGTTATCTTGAATCTTGATAATAAGGTAGAAAGTTGATTGGTTATTTGGTATTAAAGTAGTAT…	.
GmIAA60	Glyma.20G120800		20	-	36344903	36343374	826	190	5.97	21.82	MESNTSRFLLNSSTLHSVFYQEKQDDGIIDLGLSLGTVRHEAYHSSANLYDEELMDWPHSNLNLKNSRTMHSRSVHQNFDEEIEGVQSNERWAYVKVNMDGVTIGRKICVLDHGGYSSLALQLEDMFGSQSVSGLRLFQSGSEYSLFYKDRQDNWRPVGDVPWKEFIECVKRLRIARKNSGIVSYSSRCT*	ATGGAATCAAACACATCAAGGTTTCTTTTGAACTCTTCAACTTTGCACTCAGTTTTCTACCAAGAAAAACAAGATGATGGCATAATTGATCTGGGTCTTAGTCTAGGAACTGTTCGACATGAAGCTTACCATTCTTCTGCCAACTTGTATGATGAAGAGCTTATGGATTGGCCTCACTCCAATCTCAATCTCAAGAATTCAAGAACAATGCATTCTAGATCCGTCCACCAAAATTTTGATGAAGAGATAGAGGGCGTCCAGAGCAATGAGAGGTGGGCTTATGTGAAGGTTAACATGGATGGGGTTACCATTGGTAGGAAAATTTGTGTACTTGATCATGGTGGATACTCAAGTCTAGCACTCCAATTAGAAGACATGTTTGGAAGCCAATCTGTTTCT…	TAAAGTCCTTGATTGAATTTTGGAAGTGATTATTGGTATTCCATTTTAATCATTACATGTCACGTAAGGTACGTTTCCATCACGGACTTGCTTTCTAATATACCATGTGCACTAGTTTGAATGAATCCATCAACTATTACATGGCCAAAACAACTTAACAGAAGGACATCAAGACAACTTTGATTAATTTAATTTCTACTCAAGTAAGAGACACGGAATTTAGGTGCATCTTGATGAATAGGAAACAATGCCCGAATTCTTTCTTGCAATCCTCAACCGCTTCACACATTCTATAAACTCTCTGCGACAAAAATAAAAGAAGTGAAAGAGAGAAAAAAAAAACCCAGTTAGAATTATTGATAAAATGACCTATAATAGAATTTAGAAAATTTGGCAAGT…	TATTGTTAGTCAAGGTCTAGTGAGTTGCATTTGTAGACTTTATCTATTTATAGTGAAAACTTAGAGTATCTAAATGAGACATGAAAGAGCACATGGAAGACAATGAAGCGTCCTCCATTATCAATCATTAAATGCACAAAGCTTATCTTCTGTTACTGTCTACATGGAACACAAGGTAAAAACAAGACACCCCAAGAACAAAGGATGGCCAAATTGATCCTAACAGAAGTTATTCTGGATTCTGCTTCCTGACATTGCTACAAATGCTCAGACTCTTTTTATGACAATATTCCATGGTGATAGAAACCCGAGGACAGCAACTGGAAAATACTAATGAACATTAAACTGGCTCATACCAACATATAAATTCATTTAGAGTAAAAAATGGTAAGCTAATTA…	.
GmIAA61	Glyma.20G210400		20	-	44644802	44642090	1442	331	8.98	36.79	MQPQAQVPQSYIIEGYHTHSLSLVIYIAKQTKQHYNRKRTQSEREGSYSHKEKNFQRGESKRVLLFLFYIYLGAKLCEFIDKPEMATMLTKEHGLNLKETELCLGLPGGGGGGGGGGGGGGGEVETPRATGKRGFSETVDLKLNLHSKEDLNENLKNVSKEKTLLKDPAKPPAKAQVVGWPPVRSYRKNMMAVQKVSTEDVAEKTTSSTANPGAFVKVSMDGAPYLRKVDLTMYKSYKELSDALAKMFSSFTMGNYGAQGMIDFMNESKLMDLLNSSEYVPSYEDKDGDWMLVGDVPWEMFVESCKRLRIMKGSEAIGLAPRAMEKCKSRS*	ATGCAGCCACAAGCACAAGTTCCTCAAAGCTATATTATTGAGGGCTATCACACACACTCTCTCTCTCTTGTAATCTATATAGCCAAACAAACCAAGCAGCATTATAATAGAAAGAGGACACAAAGTGAAAGAGAAGGGAGCTATAGCCATAAGGAGAAAAACTTTCAAAGAGGTGAAAGCAAAAGAGTTCTTCTTTTCCTTTTTTATATATACTTGGGTGCTAAGCTGTGTGAGTTCATTGACAAGCCTGAAATGGCAACTATGCTGACAAAGGAGCATGGTCTGAACCTCAAGGAGACCGAGCTTTGCCTCGGTTTGCCTGGTGGGGGAGGCGGCGGCGGCGGCGGCGGCGGCGGCGGCGGTGGTGAGGTGGAAACTCCAAGGGCCACTGGGAAGAGA…	CAGGGCATACACAATTAATTAAAACATAAAATCAAAATAAATGATATATGAAGAATCTCTTGAGGGAATAAAGTATGAATTAAAATTCAAGGTATTTTAGCACACAACAATCATGACAGCATGGAAGGATCACATAATAAACAAGCCAGACTATATAGGTTAAGTTTATTGCTTCTTGTCCATTACAAATGCCCCATCGATCGGCTCCTTAAAATTAAAAGTTGAATCTATATACGAACAAAACAAAAAACACCAGACACATTCAAGCTAACAACACTCCGCTCCATAGTCTCGCTGAAGTGCTTCatatatatatatatatatataGGTCCACTTTGGTACGGGATTTCATTGAACATTGTATTAGGCCCgcttcagcttctgcttttgcatttttcc…	AGAAGGAGGGTATGTAGGCTTAACCGCCTCTCATAATTTTCCCTAAACTTATATTATTTTTATTTATGTGATTATTTTTTCATTTTTTATTATCGTATCAATTATTTAATGTAGTATTTTGTAGTACAAAGAAATTATACATCGAAATTAATATATATGATTTATCATTTTCATGTGCAAACGGGATTTTGGGTACCTACCAAAATGGATTGACCTTCCATATGTCTCCCCAATATTCTAACCAGTCATTGTTGTAATTTTGAAATCACATGCAGGGCACTTGGTCTTGTTAGTTTTCCATCTTAATACTGTCCTCTCAATTGAGGACTAGCTACTTAGTTTAGTTATCTAAAATAGTGCATCGTGTATTTCTGTCTTCGCAAGAAGGCAAGCATACGT…	.
GmIAA62	Glyma.20G210500		20	+	44685128	44686751	1219	194	5.83	21.47	MENTTVTYQTDLNLKATELRLGLPGTEESEEKTLSAGARINNKRPLTETSDECASNGTSSAPHEKTETAPPAKTKIVGWPPIRSYRKNSLQESEGAGIYVKVSMDGAPYLRKIDLKVYGGYTQLLKSLENMFKLTIGEHSEKEGYKGSDYAPTYEDKDGDWMLVGDVPWDMFVTSCRRLRIMKGSEARGLGCAV*	ATGGAAAACACTACTGTGACATATCAAACTGATCTCAACCTCAAGGCAACAGAGCTTAGACTGGGGCTTCCAGGAACAGAAGAAAGTGAGGAGAAAACACTGTCTGCAGGTGCTAGAATTAACAACAAAAGACCTTTAACTGAAACCTCTGATGAGTGTGCTTCAAATGGTACTTCTAGTGCTCCACATGAGAAAACTGAAACAGCCCCTCCTGCCAAGACTAAGATAGTGGGGTGGCCACCAATCAGATCCTATAGGAAGAACAGCCTTCAGGAGAGTGAGGGTGCTGGAATTTATGTGAAAGTGAGCATGGATGGAGCCCCTTACCTCAGAAAGATTGACTTGAAGGTCTATGGAGGCTACACACAACTCCTCAAATCTCTAGAAAATATGTTCAAG…	AAACACTTGCATCACATCTCAAGTCTTATCGTCATCATCTCACAAGGGATACAATACAATACCAAGAAGCTACCTAGCTACAAGAGACTCCACTCATCACCACCTCAAGCAACTAATTAACTAGCATAGGGTGTTTTGGATTATAGATTGTACTTGGAAGAAGATGGAAAACACTACTGTGACATATCAAACTGATCTCAACCTCAAGGCAACAGAGCTTAGACTGGGGCTTCCAGGAACAGAAGAAAGTGAGGAGAAAACACTGTCTGCAGGTGCTAGAATTAACAACAAAAGACCTTTAACTGAAACCTCTGATGAGTGTGCTTCAAATGGTACTTCTAGTGCTCCACATGAGAAAACTGAAACAGCCCCTCCTGCCAAGTAAGTTTATAATTAACA…	TTTGAAAATTTATTGGAGAGAGAGGGTGCATATCTAAAAGAAAAAAAAAACCCATTTTTTGTTTGGGATAATTACCCTTCATTATTGATGATGCATTAGGCATCTTTAATTTGTTGTTAGACCTAGTTAGTTCCTTTCTCTTTTTATCTTCCCACTGATAAAAACAAATTACTTGATTATTACATAAAAAAATAACACTACTCTTGTATGGATTAGTCAGTATAAAATTGTTCTAACATAATTAGTATTTGAACTTCTATTTTTTCTCATATGCTACGTATAATCTTTATGAGGTGCACTCGAGCAGGATAATTATCGATAACAAAATTCGAAGCATATAAAGACTCTCAAAACTATTAACTAAATTGAGATAATTTCATGGTTCAAATGCTGGATAAC…	.
GmIAA63	Glyma.20G225000		20	+	45944059	45947037	1142	227	6.46	25.03	MINFEETELRLGLPGNDSALKGSAAKRGFSETASVDLKLNLSSCINDSASDSPSSVSTEKPKENKTTTAEPPPANDPAKPPAKAQVVGWPPVRSFRKNIVQRNSNEEEAEKSTKNAFVKVSMDGAPYLRKVDIKLYKSYQELSDALAKMFSSFTIEKCGSQGMKDFMNETNGSDYVPTYEDKDGDWMLVGDVPWEMFVESCKRLRIMKGSEAIGLAPRAVEKCKNRS*	ATGATTAACTTCGAAGAAACCGAGTTGCGACTCGGCCTCCCTGGCAACGACTCAGCACTCAAGGGAAGTGCTGCCAAGAGAGGCTTCTCTGAAACTGCTTCTGTTGATTTGAAGCTTAATCTTTCTTCTTGCATTAACGACTCTGCCTCGGATTCACCCTCATCTGTGTCTACAGAGAAGCCCAAAGAGAACAAGACTACCACTGCTGAACCTCCTCCAGCTAATGATCCAGCAAAACCACCTGCAAAGGCACAAGTGGTGGGTTGGCCACCAGTTAGGTCATTTAGAAAGAACATAGTTCAAAGGAACAGCAATGAAGAAGAGGCAGAGAAGAGCACGAAGAATGCTTTCGTGAAGGTGAGCATGGATGGTGCACCGTATCTACGAAAGGTGGACATA…	TTTCCATTTCCCAAATtctcattatctctctctctctctgtttcgctttcACCGAAGAATAACTTGACTTTCCCGAACTCCACCTGAGAAAAAGATACCCTTAATTCGCAGGCGCGTCTTGTGTTGGACAACAACCACAAGATGATTAACTTCGAAGAAACCGAGTTGCGACTCGGCCTCCCTGGCAACGACTCAGCACTCAAGGGAAGTGCTGCCAAGAGAGGCTTCTCTGAAACTGCTTCTGTTGATTTGAAGCTTAATCTTTCTTCTTGCATTAACGACTCTGCCTCGGATTCACCCTCATCTGTGTCTACAGAGAAGCCCAAAGAGAACAAGACTACCACTGCTGAACCTCCTCCAGCTAATGATCCAGCAAAACCACCTGCAAAGTCAGTTCTT…	AGCACCAAAATTTAATACTTTATAAAAATACATGACCGTTTTAAATATTTTAGATAATTTTTTATCCACTTATAATATTTAATATCTTTATACATATTAATTAACAAACCATAAAGTGCTTATCATACCATTAAACTAACTTGTTAGCTGTTATTTAAGTAAAAACATGAATATATATAACATATATTATTAATCAAATAATATATAATAAAAAATATAGTATATAATATATAATATAAATGATAAGTAATAGATAATAGTATATATAATTCTTAGTATAGTCTCATTTAATAGTTTATATTATGTTATAAATATTAGTAATAATACTATATGTTTATATTATAATATGAATTCATGTAGTTGTATTATTTTTTAGTTTTCAATATATACATAGTTAAA…	.
