# Supplementary material for: Genome-wide survey and comprehensive expression profiling of Aux/IAA gene family in chickpea and soybean
Source: Front Plant Sci. 2015 Oct 27;6:918. doi: 10.3389/fpls.2015.00918 (PMC4621760; doi:10.3389/fpls.2015.00918)
Supplement: Supplementary file 1 [file Data_Sheet_1.ZIP › Data/162368_Jain_Table_7.XLSX]

## Sheet: Table.S7
Table S7. The normaliztion transcriptions of chickpea and soybean Aux/IAA genes through RNA-seq analysis
Chickpea (Kabuli)
								FPKM normalized
ids	GS	root	shoot	stem	bract	ML	YL	SAM	FB1	FB2	FB3	FB4	FL1	FL2	FL3	FL4	FL5	YP
CaIAA1	61.72	33.69	23.52	35.22	13.58	4.24	13.02	147.11	53.94	35.55	45.41	40.06	30.16	34.66	49.1	86.65	84.83	41.79
CaIAA2	81.08	62.13	31.64	129.99	10.9	1.4	11.55	68.89	59.57	47.24	46.9	65.79	44.97	37.31	38.25	75.65	54	124.82
CaIAA3	46.08	18.44	45.9	150.07	20.34	6.8	63.94	233.59	42.79	29.56	43.26	61.67	53.94	64.51	37.38	28.92	34.29	15.63
CaIAA4	91.59	9.57	98.99	361.78	43.83	15.56	43.91	60.88	59.36	108.71	179.39	484.98	351.33	293.88	171.19	135.77	83.47	72.56
CaIAA5	4.9	0.63	6.1	0.08	3.56	6.03	3.62	10.95	0.3	1.01	0.55	0.11	0.9	8.04	7.78	3.13	1.72	0.14
CaIAA6	24.72	40.17	40.02	67.32	72.72	86.61	53.49	22.09	65.27	63.54	53.02	40.98	61.47	66.15	72.47	59.84	39.75	17.79
CaIAA7	16.43	4.69	35.39	75.16	7.74	7.55	20.05	31.31	5.94	9.41	20.75	100.21	274.94	271.53	191.88	71.53	39.27	7.93
CaIAA8	341.1	121.88	324.53	846.61	359.7	227.96	141.67	23.08	39.47	24.11	25.26	51.62	520.86	568.44	578.04	242.57	96.84	35.24
CaIAA9	90.85	94.65	44.52	65.13	27.71	26.9	28.34	114.66	30.67	20.65	37.24	38.01	50.83	55.34	46.21	35.48	24.39	25.4
CaIAA10	217.34	411.68	264.46	288.96	166.34	290.95	163.48	182.21	125.67	88.13	88.95	136.54	233.05	279.03	380.39	432.85	245.67	285.25
CaIAA11	3.67	0.6	1.94	2.39	0.63	0.15	2.23	12.81	4.8	4.57	4.1	1.79	0.93	3.11	4.59	5.08	5.76	2.63
CaIAA12	7.8	0.32	3.97	6.91	3.78	0.37	5.07	15.99	2.67	2.57	1.76	2.75	3.58	1.7	1.74	0.79	1.34	3.56
CaIAA13	21.1	25.99	31.15	43.13	11.89	8.72	14.71	31.71	13.2	15.96	27.26	48	52.46	83.32	67.52	39.56	17.43	18.82
CaIAA14	3.03	1.71	0.96	0.37	0	0.15	0	0.95	0.34	0.41	1.26	1.57	1.75	3.25	4.89	16.97	6.17	15.32
CaIAA15	75.58	76.36	62.52	170.37	40.34	18.74	35.17	82.67	78.02	68.39	71.81	70.96	62.12	62.84	83.73	80.78	71.95	38.77
CaIAA16	19.04	7.87	29.34	181.73	7.36	0.13	10.77	19.36	27.56	27.82	26.86	32.25	26.61	27.8	12.01	19.94	8.91	14.28
CaIAA17	1.23	0.46	0.79	0.86	1.6	0	5.13	4.79	4.09	4.01	4.33	2.5	1.19	0.97	1.49	8.24	3.47	12.32
CaIAA18	1.02	0.63	0.24	2.28	0.72	0	0.68	0.35	4.71	2.49	6.06	5.31	2.41	2.16	4.94	16.38	6.89	28.9
CaIAA19	0.79	0.22	6.06	0.63	6.69	7.21	1.25	1.36	0.68	0.07	0.13	0.54	0.64	0.45	0.62	1.83	0.67	0.26
CaIAA20	81.21	50.22	65	91.84	47.02	45.9	79.35	71.42	86.06	67.73	59.81	49.9	40.77	43.69	61.39	94.73	77.69	75.28
CaIAA21	13.06	25.94	11.92	25.44	16.5	11.45	18.14	10.64	59.82	59.56	46.55	49.25	38.36	39.9	75.7	133.23	87.78	44.72
CaIAA22	239.74	353.35	166.12	330.35	175.2	172.34	130.25	152.52	174.29	172.19	165.81	201.8	287.58	323	393.6	364.01	360.52	197.89
Soybean
								RPKM normalized
ids	Whole_seedling_6dai (WS)	Seedling_cotyledon (CoS)	Roots (R)	Stems (ST)	Trifoliate_leaves (L)	Floral_buds (FB)	Globular_stage_seed (Gs)	Globular_stage_EP (GloEP)	Globular_stage_suspensor (GloS)	Heart_stage_seed (Hs)	Cotyledon_stage_seed (Cs)	Early_maturation_stage_seed (Es)	Embryonic_seed_coat (EmSC)	Early_maturation_seed_coat_parenchyma (EmSCP)	Early_maturation_embryonic_axis (EmEA)	Early_maturation_embryonic_cotyledon (ECoEm)	Mid_maturation_cotyledon (CoM)	Late_maturation_cotyledon (CoL)	Dry_seed (Ds)
GmIAA1	37.5724	10.457	68.6514	62.479	33.2745	43.8714	78.3712	22.3181	15.5744	73.052	50.5845	32.286	41.7732	30.8089	15.063	9.6198	1.04396	0.342772	0.100945
GmIAA3	113.236	95.2662	71.3594	48.6107	105.615	130.362	249.762	19.0312	7.29018	155.153	116.455	124.409	22.615	20.0682	34.6261	25.8681	36.4621	30.2636	7.96747
GmIAA4	50.0225	4.71441	103.4	81.5362	2.81146	19.3097	28.7457	0.279365	0	13.1752	10.4149	4.9848	4.38849	7.01753	12.9405	0.92724	17.6945	2.49433	0.301362
GmIAA5	0.291164	0	0.0893978	0.262721	0	0.251463	0.0394398	1.1657	2.9102	0	0	0	0	0	0	0	0	0	0
GmIAA6	22.4889	5.1624	2.37034	29.479	4.63042	65.1283	2.36426	0	0	0.944158	1.15454	0.380932	0.64335	0.524371	0	0	0	0	0
GmIAA7	16.9879	2.4361	2.09035	38.6137	6.50211	46.1802	3.0301	0	0	1.47732	0.669074	0.315368	0	0	0.108696	0	0	0	0
GmIAA8	36.9371	32.2358	82.2257	73.6588	1.74084	6.29698	14.0541	0	6.6917	15.8113	42.8605	14.8141	16.9676	0.709214	0.138371	0.438732	0.90383	0.847336	0.17824
GmIAA9	24.0435	6.15925	91.0037	78.8551	26.743	47.3267	58.1443	39.1045	3.68711	18.143	22.0238	30.8116	16.4145	37.8542	47.0393	16.3459	10.9866	0.863837	0.231269
GmIAA10	4.00807	2.17406	0.307656	3.31517	0.531654	4.68755	2.22257	0	0	1.02173	4.40055	6.33573	6.60194	0.195673	0	0	0.0962472	0.122457	0
GmIAA11	37.198	2.58498	0.679546	93.9661	9.39447	60.7422	83.2173	0	0	26.1802	13.8232	5.32575	3.79558	0.667255	0.455645	0.247665	0.223778	0	0
GmIAA12	0.477099	1.10067	2.10941	2.06637	0.873334	0.796623	0.77551	3.59101	0.529849	0.442867	0.52748	0.255258	0.411504	0.670804	0.959762	0.101437	0.274961	2.75205	0.164841
GmIAA13	0.13811	0.0606895	0.593666	0.664632	0.183197	0.265063	0.0374155	8.99442	0	0.27194	0.407184	0.761306	0	0.0719197	2.70113	0.685158	0.583699	0.180036	0
GmIAA14	191.674	193.453	199.184	150.707	170.516	169.825	153.35	7.49145	15.9017	111.218	74.1761	17.0349	19.2968	104.664	8.38758	2.42162	4.68868	95.1295	170.27
GmIAA15	2.50149	3.20608	15.841	9.27932	1.05074	1.40027	0.0423552	4.22853	0.0771684	0.117273	0.870666	0.20278	0.299662	0.108553	0.116485	0.664811	0.120138	0.305707	0.630204
GmIAA16	42.981	27.893	40.452	49.0771	17.0076	38.6846	28.6399	4.15695	1.00561	27.4318	32.9257	38.5072	3.55791	10.4208	23.2754	8.79177	27.4148	9.07418	3.78033
GmIAA17	8.42682	1.30447	31.1951	29.3201	12.0161	21.9254	9.84512	36.1401	1.06347	3.25925	6.51698	13.8019	0.642396	0	38.6876	25.3817	4.01033	0.0936219	0.110285
GmIAA18	5.22103	4.73856	7.10272	6.30551	1.66211	2.15051	0.0979226	0	0	0.135564	0.266417	0.371145	0.115467	0	0.807919	0.683113	2.26831	16.7663	9.43578
GmIAA19	64.6784	79.2069	59.1684	71.9304	47.799	70.4611	44.7973	16.2924	0.109163	33.0133	25.6112	54.2156	9.89113	18.9647	118.395	57.8899	67.413	34.3322	19.2308
GmIAA20	0.864631	0.518107	0.482679	0.709245	1.5848	6.38122	0.564303	1.17486	0	0.928621	2.52985	2.23014	3.08849	0.65491	5.79782	1.39267	0.362403	0.576363	0.429998
GmIAA21	0.432553	0.475191	0.265619	0.585448	0.688515	1.12072	0.0146479	0.230902	0	0.030418	0.0265683	0.24545	0	0	0	0	0.623221	0.0352415	0
GmIAA22	27.3436	0.607531	5.75421	15.6167	3.38249	12.7658	24.6369	0	0	41.5251	64.9535	32.8003	31.0629	26.3981	3.09023	0.762084	0.649233	0.0750935	0
GmIAA23	0	0	0	0	0	0	0	0	0	0.455659	1.28242	0.729529	1.55243	0	0	0	0	0.0293286	0
GmIAA24	16.5248	4.55534	84.2992	84.0919	22.0556	44.4991	22.495	16.163	0.075991	11.1731	14.0459	35.178	12.6889	9.29999	24.6622	52.8099	11.1995	0.434839	0.118207
GmIAA26	4.09155	3.52301	10.6272	8.04893	1.37882	2.99247	0.0599161	0	0	0.248844	0.135844	0.0896421	0	4.03095	0	0.0783708	1.10467	0.630665	0.35023
GmIAA27	211.59	162.037	1.53948	8.01428	3.1924	45.0079	23.0337	0	3.28798	39.4099	24.7432	1.69549	2.19664	0.2984	0.800511	0.710692	0.0550411	0.0233432	0
GmIAA28	24.5574	6.72121	49.8842	47.4351	26.1271	53.8828	77.7399	12.6101	4.5297	47.8281	40.2302	25.652	53.0139	56.2411	73.5986	30.412	11.1656	9.66464	5.43141
GmIAA29	2.33859	0.327562	6.11224	7.80753	3.65265	3.58501	17.0584	0.187255	0	11.594	12.6476	7.02374	5.71501	14.842	1.86218	2.05101	0.741276	0.0571597	0.0252499
GmIAA30	41.5149	14.9594	76.75	111.425	20.7497	50.7979	57.1372	87.9709	48.7787	64.0206	52.3477	43.94	39.7576	32.2903	77.6669	35.4563	6.7006	10.0897	15.0639
GmIAA31	0	0	0	0	0	2.44452	0	0	0	0	0	0	0	0	0	0	0	0	0.198231
GmIAA32	20.1492	10.8319	16.8483	25.5516	2.01409	1.91817	5.57149	0	0	11.9482	18.5347	10.3456	19.8933	2.1519	0.053701	0.136216	0.553851	0.579397	0.0553394
GmIAA33	18.9966	3.61249	2.65695	43.3542	16.07	59.5755	15.054	0	0	3.92939	2.30831	0.200425	0.473891	0.515002	0	0	0.0474972	0	0
GmIAA34	5.86841	3.95915	8.61691	7.03944	1.34621	4.11423	3.10015	0	0.613387	3.72867	3.28222	2.13232	0.694727	2.31891	0.983772	0.0733941	0.755994	4.97805	1.58031
GmIAA35	0.401917	0	0.259147	0.217594	0.543789	0.0462821	0.0163326	2.05967	1.16052	0	0	0	0	0	0	0	0	0.0196473	0
GmIAA36	72.4201	39.4145	93.9943	81.0386	27.6522	87.2195	67.2916	0.625884	0.434037	46.2385	27.5678	27.3541	3.70802	3.17491	6.48624	6.06591	6.48693	28.7532	53.9794
GmIAA37	48.3735	5.58497	66.552	13.6227	36.2513	27.4379	2.60847	46.2993	67.7511	3.29338	4.23917	2.9972	3.24806	1.84514	72.8284	3.82133	5.09035	2.78641	4.92352
GmIAA38	91.3031	14.3598	20.9043	79.8915	38.9351	14.7379	0.0852608	0	0	0.649193	0.438162	0	0	0	1.4069	0.0743479	0.0403062	0	0.0906142
GmIAA39	0.478675	0.0901475	0	0	0.163271	0.354349	0.0555766	0	0	0	0	0.0332599	0	0	0	0	0	0	1.35852
GmIAA40	0.748941	0.235076	1.97102	1.80208	0.283839	1.0267	31.449	0.514021	0.871353	26.183	14.2736	13.1138	27.1718	17.3274	0.837009	0.530782	0.493291	0.261508	0.616104
GmIAA41	9.54919	6.12126	20.8259	24.1022	2.5072	4.2889	6.21411	2.36481	0.655978	5.5106	7.0142	3.79864	2.736	9.63776	1.26525	0.209307	0.756479	6.84964	1.24716
GmIAA42	6.56895	9.39747	9.90526	9.13238	7.59037	13.1116	8.14664	1.01301	0.108078	6.69302	8.32065	3.88136	1.11917	10.5663	0.815711	0.724186	0.673034	0.547087	0.420299
GmIAA43	0.482121	0.357511	0.111021	0.87005	0.14389	0.138795	0.122449	12.8359	0	0	0.133258	0.879356	0.173265	0	3.13186	0.256263	0.625175	1.35516	0
GmIAA44	18.2761	8.83121	60.5455	23.0831	6.22611	45.4822	63.4888	74.0162	0.499306	29.8207	41.224	37.3608	8.27271	43.1257	35.1977	30.1109	14.303	3.26374	0.601937
GmIAA45	16.1057	3.3229	12.8752	52.8131	4.35087	15.5118	0.345866	0	0.218127	0.359113	0.241281	0.461733	0.0941153	0.20456	0.164631	0.0695994	1.8866	0.528075	0.537236
GmIAA46	28.4111	0.369786	5.97954	18.0065	1.94543	7.65995	54.5025	0.770075	0	62.998	76.793	45.5294	36.2908	28.609	0.873291	0.0851984	0.32332	0.0195888	0
GmIAA47	2.84507	1.97401	0.993077	5.1343	1.88296	12.2254	306.269	2.398	13.1707	279.181	315.986	105.037	343.892	244.315	0.251023	0.254694	0.345194	1.75678	0.181077
GmIAA48	29.3015	22.2853	52.3649	40.3241	15.4361	34.8952	33.6635	22.1922	4.45007	15.0284	11.3626	33.457	3.44012	14.6499	16.7934	21.9495	30.9515	1.83637	0.144214
GmIAA49	4.8341	0.169188	1.655	1.46683	0.817132	4.31044	286.266	0.753598	0.855171	60.54	52.3422	57.6777	105.528	36.4232	0	0	0.197238	0	0.0369516
GmIAA50	4.86124	0.0753943	2.05449	9.80482	0.637236	0.362215	6.08903	0	0	1.97872	2.95075	7.00981	4.76838	0	0	0	0	0	0
GmIAA51	41.7262	11.2651	24.7855	64.1447	14.8559	15.4929	0.628006	1.94109	0	0.383564	1.29542	1.10538	0	0	2.03193	0.708691	3.38797	0.266633	0.366436
GmIAA52	16.808	17.7468	61.0106	39.5442	15.4579	66.7568	60.4096	9.57048	0.0691347	44.7836	48.155	37	5.99573	38.5117	30.0552	19.1916	16.6828	6.22318	2.0433
GmIAA53	0.239304	0.0175262	0.5878	0.335887	0.105809	1.14819	18.9196	0.809041	5.96488	31.0987	14.7182	11.0703	29.7373	20.1877	0.401165	0.282662	0.183887	0.0649895	0
GmIAA54	10.2893	2.4856	0.396966	17.1101	0.471616	2.7605	3.08667	29.677	0.239307	0.681892	0.6353	0.576438	0.309761	0	0.361232	1.03082	0.124187	1.10603	0
GmIAA55	28.7043	19.1674	2.44547	9.13136	0.646323	6.74388	0.0380779	0.15006	0	0.0263575	0.0460436	0.197494	0.1796	0	0	0.132816	0.18001	0.137417	0
GmIAA56	52.5308	2.02923	3.44593	84.1795	2.57422	15.0779	21.6794	0	0	5.52466	0.603184	0.227448	0.336116	0	0	0	0	0	0
GmIAA57	10.9723	13.8289	7.03399	4.06175	0.575776	2.31411	1.02896	6.75828	12.9443	1.35665	2.25142	0.781942	1.38664	2.44876	1.28016	0.769076	0.27796	17.4665	9.44282
GmIAA58	0.0885872	0.0291959	0.203996	0.799336	0.0705043	0.153017	0.0179995	4.25601	0	0.0747556	0.195884	0.797114	0	0	2.97013	0.847566	0.0510546	0.0649574	0
GmIAA59	18.9751	12.188	19.7466	21.8573	13.8808	23.8728	7.25151	0.129309	0	8.92608	9.90919	3.6524	8.12512	45.1591	0.406081	0.171675	1.07031	1.14467	0.13949
GmIAA60	0.519341	0.0427901	0	0	0	0.0373774	0	0	0	0	0	0	0.186641	0	0	0	0	0	0.0560737
GmIAA61	60.6761	15.7342	9.56762	61.6103	14.9114	19.0474	0.0637127	0	0	0.396918	0.260014	0.0762578	0	0	3.54825	0.166674	0	0.0191608	0.236996
GmIAA62	16.9385	2.65574	26.7737	13.3548	8.57281	20.026	3.32468	2.17271	23.8337	3.36529	7.99997	5.71902	3.30964	0.578049	45.35	14.5977	25.1158	27.4935	6.00151
GmIAA63	97.9065	56.9546	148.42	142.808	26.9505	91.4659	113.429	2.69326	6.56225	94.9705	76.6864	59.9339	18.1646	32.1669	25.2975	22.2271	84.35	98.7652	111.776
GmIAA63	113.429	94.9705	76.6864	59.9339	111.776	26.9505	148.42	142.808	91.4659	97.9065	2.69326	6.56225	32.1669	84.35	98.7652	56.9546	22.2271	25.2975	18.1646
