# Supplementary material for: Genome-wide survey and comprehensive expression profiling of Aux/IAA gene family in chickpea and soybean
Source: Front Plant Sci. 2015 Oct 27;6:918. doi: 10.3389/fpls.2015.00918 (PMC4621760; doi:10.3389/fpls.2015.00918)
Supplement: Supplementary file 1 [file Data_Sheet_1.ZIP › Data/162368_Jain_Table_8.XLSX]

## Sheet: Sheet1
Table S8. List of Aux/IAA genes differentially expressed under various stress conditions in chickpea and soybean tissues.
Chickpea
	Root						Shoot								Up-regulation
Locus	DS	P-value	SS	P-value	CS	P-value	DS	P-value	SS	P-value	CS	P-value
CaIAA3	4.2	0.05	2.19	0.3665	5.5	0.0282	-1.73	0.5508	1.52	0.47575	5.14	5e-05			Down-regulation
CaIAA7	3.34	0.5037	35.54	0.033	3.23	0.4428	-1.96	0.63535	1.29	0.8041	3.48	0.0113
CaIAA8	-1.96	0.17435	-7.4	0.01155	-2.81	0.06985	-4.01	0.0137	-1.39	0.4381	1.32	0.24935
CaIAA13	1.28	0.7029	10.43	0.0172	-1.17	0.81265	1.08	0.91345	1.75	0.3661	1.67	0.1581
CaIAA17	7278.66	0.02815	0	1	4603.15	0.03775	-1.49	0.26805	-1.83	0.5335	1.52	0.56095
CaIAA19	8233.39	0.02705	55452.6	0.00305	2302.86	1	-3.77	0.6556	-1.71	0.419	1.41	0.3813
Soybean
	Drought							We analyzed the expression profiles of all soybean Aux/IAA genes in response to drought and salinity stresses using publicly available microarray data, GSE41125 and GSE40627, respectively.
Locus	V6	P-value	R2	P-value		Locus	Salinity
GmIAA4	1.01061	0.954418	-2.43564	0.018921		GmIAA4	-2.11889
GmIAA7	-2.43205	0.00792169	-1.50986	0.011191		GmIAA5	-3.89366
GmIAA14	-2.24267	0.000516	-3.05657	0.000516		GmIAA8	-2.84414
GmIAA15	-1.21532	0.343789	-2.32417	0.032254		GmIAA27	-3.67829
GmIAA24	-1.36559	0.157821	-5.65284	0.000942		GmIAA46	-3.72799
GmIAA26	-1.93533	0.00734671	-2.04614	0.024404		GmIAA54	-2.23633
GmIAA33	-1.82504	0.0135457	-2.25443	0.006824		GmIAA55	-2.76047
GmIAA37	-3.10666	7.71e-05	-5.90756	0.00013
GmIAA38	-9.5703	6.42e-05	-3.37788	0.002391
GmIAA41	-1.01994	0.913495	-2.04706	0.000144
GmIAA44	-2.14826	0.0212738	-1.01166	0.918578
GmIAA47	1.29439	0.13822	4.30628	0.002542
GmIAA49	1.02283	0.932229	2.10762	0.005895
GmIAA55	-2.14074	0.0258973	-3.17926	0.00692
GmIAA56	-2.01032	0.0136212	-1.22487	0.220278
GmIAA57	3.94474	0.00177807	7.28352	0.000239
GmIAA61	-4.80124	0.00177339	-3.26422	0.003521
GmIAA63	-1.3609	0.167297	-2.62895	0.002122
